# Supplementary material for: Predictive value of individual Sequential Organ Failure Assessment sub-scores for mortality in the cardiac intensive care unit
Source: PLoS One. 2019 May 20;14(5):e0216177. doi: 10.1371/journal.pone.0216177 (PMC6527229; doi:10.1371/journal.pone.0216177)
Supplement: S1 Data — (XLSX) [file pone.0216177.s006.xlsx]

## Sheet: CICU data updated 11-16-18
ICU_Discharge_Status (Dead=1)	Hospital_Discharge_Status (Dead=1)	Age (rounded)	Gender	White race	BMI	ICU_Length_of_Stay	Hospital_Length_of_Stay	Inpatient days prior to ICU	Apache3_ScoreSAS_24hr	SOFA_day2	Max Day 1&2 SOFA	Mean Day 1&2 SOFA	Max week 1 SOFA redo	Mean 1 week SOFA	Systolic BP Nearest ICU Admit	Heart Rate Nearest ICU Admit	Oxygen Saturation Nearest ICU Admit	MI for CCI	CHF for CCI	CVA for CCI	Moderate/severe kidney disease for CCI	Comorbidity score for CCI	Prior DM for CCI	Prior cancer for CCI	Prior lung dz for CCI	sofa Day 1	RESPsofa	COAGsofa	LIVERsofa	CVsofa	CNSsofa	RENALsofa	Resp+CV+CNS+renal SOFA	CV+CNS+renal SOFA	All SOFA sub-scores final (study population)	SOFA - Resp	SOFA - Coag	SOFA - Liver	SOFA - CV	SOFA - CNS	SOFA - Renal	# SOFA subscores	Catecholamines day 1	# catecholamines day 1	First RR after CICU admission	First Diastolic after CICU admission	First MAP after CICU admission	First GCS Score after CICU admission	Mechanical Ventilation within first 24 hours of ICU admit
0	0	84	F	1	29.0853	1.67	8.38	0	53	3	3	3	3	3	140	85	95	0	0	0	2	4	0	1	0								0	0	0	0	0	0	0	0	0	0			13	68	85		0
0	0	54	M	1	29.6816	1.35	3.46	0	41	0	3	1.5	3	1.5	105	49	99	0	0	0	0	0	0	0	0	3		1	1	1	0	0	1	1	0	3	2	2	2	3	3	5	0	0	13	63	75	15	0
0	0	65	F	1	18.7448	1.86	6.96	1	42	1	1	1	1	1	125	85	98	0	0	0	0	0	0	0	0	1		0		1	0	0	1	1	0	1	1	1	0	1	1	4	0	0	17	70	84	15	0
0	0	54	M	1	21.9136	3.45	8.57	0	24	0	0	0	1	0.5	188	71	98	0	0	0	0	0	0	0	0	0		0	0	0	0	0	0	0	0	0	0	0	0	0	0	5	0	0	10	101	113	15	0
0	0	59	M	1	0	2.7	2.7	0	34	1	1	1	1	1	110	82	99	0	0	0	0	0	0	0	0	1		0		1	0	0	1	1	0	1	1	1	0	1	1	4	0	0	19	56	64	15	0
0	0	50	M	1	22.4461	0.86	4.81	0	65		7	7	7	7	96	70	85	0	1	1	2	4	0	0	0	7	2	1		1	0	3	6	4	0	5	6	7	6	7	4	5	0	0	20	87	90	15	0
0	0	41	F	1	39.2852	0.42	2.65	0	39		1	1	1		81	80	100	0	0	0	2	5	1	1	0								0	0	0	0	0	0	0	0	0	0			16	58	69		0
0	0	55	M	1	30.2676	2.8	5.67	0	41	6	6	4.5	6	4.66667	166	77	100	0	0	0	0	0	0	0	0	3	3	0	0	0	0	0	3	0	1	0	3	3	3	3	3	6	0	0	22	54	71	3	1
0	0	77	F	1	28.7603	1	2.97	0	51		2	2	2	2	115	90	100	0	0	0	0	0	0	0	0	2		0		1	1	0	2	2	0	2	2	2	1	1	2	4	0	0	19	55	64	14	0
0	0	66	F	1	27.3646	1.16	4.9	0	51	0	1	0.5	1	0.5	136	116	100	0	0	0	0	0	0	0	0	1		0	0	1	0	0	1	1	0	1	1	1	0	1	1	5	0	0	20	79	87	15	0
0	0	54	M	0	25.6858	2.22	4.22	0	19	0	0	0	0	0	122	74	100	0	0	0	0	0	0	0	0	0		0		0	0	0	0	0	0	0	0	0	0	0	0	4	0	0	16	77	90	15	0
0	0	62	M	1	39.5408	0.88	2	0	38		2	2	2	2	206	65	97	0	0	0	0	2	1	0	0	2		1		1	0	0	1	1	0	2	1	2	1	2	2	4	0	0	16	74	92	15	0
0	0	80	M	1	28.1862	1.17	4.23	0	45	0	1	0.5	1	0.5	134	93	100	0	0	0	0	2	0	1	0	1		0		1	0	0	1	1	0	1	1	1	0	1	1	4	0	0	16	68	85	15	0
0	0	74	M	1	33.9569	2.7	2.7	0	60	0	1	0.5	3	1.33333	148	88	96	0	0	0	0	1	1	0	0	1		0		1	0	0	1	1	0	1	1	1	0	1	1	4	0	0	17	67	80	15	0
0	0	62	M	1	25.7099	0.82	9.03	1	42		5	5	5		95	98	91	0	0	0	0	1	1	0	0								0	0	0	0	0	0	0	0	0	0			15	68	74		0
0	0	63	F	1	31.1111	0.49	3.34	0	64		1	1	1	1	118	51	99	0	0	0	0	0	0	0	0	1		0		1		0	1	1	0	1	1	1	0	1	1	3	0	0	21	56	71	15	0
0	0	63	M	1	32.2161	4.66	7.72	0	82	3	8	5.5	8	3.2	129	88	98	0	0	0	0	0	0	0	0	8	3	0		1	4	0	8	5	0	5	8	8	7	4	8	5	0	0	20	77	93	5	1
0	0	67	M	1	26.4236	2.05	9.87	0	27	2	2	1.5	2	1	148	93	98	0	0	0	0	1	1	0	0	1		1	0	0	0	0	0	0	0	1	0	1	1	1	1	5	0	0	21	83	97		0
0	0	54	M	1	34.6514	1.02	2.54	0	36		1	1	1	1	111	82	98	0	0	1	0	1	0	0	0	1		0		1	0	0	1	1	0	1	1	1	0	1	1	4	0	0	12	70	79	15	0
0	0	43	M	1	30.7059	1.03	3.01	0	33		2	2	4	4	132	70	100	0	0	0	0	0	0	0	0	4		0		4	0	0	4	4	0	4	4	4	0	4	4	4	1	1	18	52	69	15	0
0	0	61	M	1	49.8402	1.12	6.37	1	60	0	4	2	4	2	129	100	100	0	0	0	0	2	0	0	1	4	3	0		1	0	0	4	1	0	1	4	4	3	4	4	5	0	0	23	97	103	15	1
0	0	70	M	1	30.6477	1.77	1.77	0	42	1	2	1.5	2	1.5	131	50	94	0	0	0	0	0	0	0	0	2		0		1	0	1	2	2	0	2	2	2	1	2	1	4	0	0	22	69	83	15	0
0	0	53	F	1	32.5964	1.02	2.23	0	22		1	1	1		138	66	100	0	0	0	0	0	0	0	0								0	0	0	0	0	0	0	0	0	0			14	76	82		0
0	0	54	M	1	31.5839	1.06	2.92	0	50		1	1	1	1	82	77	100	1	0	0	0	1	0	0	0	1		0		1	0	0	1	1	0	1	1	1	0	1	1	4	0	0	17	52	58	15	0
0	0	92	F	1	37.2615	6.03	10.09	0	137	9	11	10	11	5.71429	116	77	98	0	0	0	0	1	1	0	0	11	3	1		4	0	3	10	7	0	8	10	11	7	11	8	5	1	2	13	53	70	15	1
0	0	67	M	1	38.866	1.11	3.36	0	67	0	6	3	6	3	112	202	93	1	1	1	2	8	1	1	0	6		1		1	0	4	5	5	0	6	5	6	5	6	2	4	0	0	25	61	75	15	0
0	0	70	M	1	28.3196	0.72	1.82	0	44		1	1	1	1	89	100	97	0	0	0	0	3	1	0	0	1		0		1	0	0	1	1	0	1	1	1	0	1	1	4	0	0	19	74	77	15	0
0	0	80	F	1	27.082	3.36	3.8	1	59	1	1	1	4	1.75	150	45	95	0	0	0	0	1	1	0	0	1		0		1	0	0	1	1	0	1	1	1	0	1	1	4	0	0	17	49	74	15	0
0	0	40	F	1	29.4293	2.84	2.84	0	38	1	1	1	1	1	118	58	100	0	0	0	0	0	0	0	0	1		0		1	0	0	1	1	0	1	1	1	0	1	1	4	0	0	12	58	73	15	0
0	0	51	F	1	27.2392	1.27	4.19	0	32	1	1	1	1	1	136	69	100	0	0	0	0	2	0	1	0	1		0		1	0	0	1	1	0	1	1	1	0	1	1	4	0	0	18	87	96	15	0
0	0	49	F	1	32.7381	0.83	26.67	0	95		9	9	9	9	112	119	94	0	0	0	0	0	0	0	0	9	4	0	0	3	0	2	9	5	1	5	9	9	6	9	7	6	1	1	21	61	72	15	0
0	0	69	M	1	27.9543	1.58	4.74	0	53	1	1	1	1	1	117	109	92	0	0	0	0	0	0	0	0	1		0		1	0	0	1	1	0	1	1	1	0	1	1	4	0	0	31	80	88	15	0
0	0	53	M	1	26.0201	1.11	2.25	0	37	1	1	1	1	1	102	60	93	0	0	0	0	1	1	0	0	1		0		1	0	0	1	1	0	1	1	1	0	1	1	4	0	0	17	54	65	15	0
0	0	74	F	1	28.1083	4.05	4.05	0	119	2	10	6	10	5	109	106	72	0	0	0	0	1	0	0	0	10	4	0	0	3	2	1	10	6	1	6	10	10	7	8	9	6	1	2	18	71	79	10	1
0	0	73	F	1	26.8923	7.24	9.07	0	87	5	5	4.5	5	3.57143	235	103	98	0	0	1	0	5	0	1	1	4	3	0		1	0	0	4	1	0	1	4	4	3	4	4	5	0	0	20	107	164	3	1
0	0	57	F	1	27.2212	1.25	7.3	0	59	0	5	2.5	5	2.5	126	126	98	0	0	0	0	0	0	0	0	5	3	0	0	1	0	1	5	2	1	2	5	5	4	5	4	6	0	0	21	114	120	15	0
0	0	58	M	1	36.0688	1.68	5.79	0	45	2	2	2	2	2	140	130	97	0	0	0	0	0	0	0	0	2		0		1	0	1	2	2	0	2	2	2	1	2	1	4	0	0	24	105	114	15	0
0	0	61	M	1	37.0679	1.02	3.25	0	50	0	1	0.5	1	0.5	130	88	97	0	0	0	0	1	1	0	0	1		0		1	0	0	1	1	0	1	1	1	0	1	1	4	0	0	22	93	100	15	0
0	0	56	M	1	29.9987	1.18	3.11	0	42	1	1	1	1	1	74	77	98	0	0	0	0	0	0	0	0	1		0		1	0	0	1	1	0	1	1	1	0	1	1	4	0	0	13	66	76	15	0
0	0	81	M	1	30.3553	1.96	2.94	0	79	4	9	6.5	9	5	146	34	100	0	0	1	0	1	0	0	0	6	3	0		3	0	0	6	3	0	3	6	6	3	6	6	5	1	1	11	84	42	5	1
0	0	50	M	1	39.0916	1.35	3.26	0	36	0	1	0.5	1	0.5	120	67	100	1	0	0	0	2	1	0	0	1		0		1	0	0	1	1	0	1	1	1	0	1	1	4	0	0	17	68	78	15	0
0	0	75	F	1	21.9703	1.02	3.8	3	76		5	5	5	5	116	88	96	0	0	1	2	4	0	0	0	5		0		1	0	4	5	5	0	5	5	5	4	5	1	4	0	0	23	48	65	15	0
0	0	70	M	1	29.5679	1.57	2.78	0	29	1	1	0.5	1	0.5	181	72	100	0	0	0	0	0	0	0	0	0		0		0	0	0	0	0	0	0	0	0	0	0	0	4	0	0	19	91	106	15	0
0	0	74	M	1	41.6667	6.63	9.49	0	106	10	12	11	17	7.85714	68	71	90	1	0	0	0	1	0	0	0	17	4	1	0	4	4	4	16	12	1	13	16	17	13	13	13	6	1	3	20	42	48	8	1
0	0	48	M	1	26.4816	0.93	1.88	0	65		3	3	6	6	130	129	99	1	1	0	2	8	1	0	0	6	3	0		1	0	2	6	3	0	3	6	6	5	6	4	5	0	0	15	62	78	15	0
0	0	73	F	1	30.718	3	4.79	0	40	1	1	1	1	1	108	89	97	0	0	0	0	0	0	0	0	1		0		1	0	0	1	1	0	1	1	1	0	1	1	4	0	0	22	80	86	15	0
0	0	60	M	1	25.2809	2.33	2.33	0	37	1	2	1.5	2	1	147	69	95	0	0	0	0	8	0	1	0	2		0		1	0	1	2	2	0	2	2	2	1	2	1	4	0	0	14	77	85	15	0
0	0	80	F	1	33.4224	2.11	9.45	0	40	0	1	0.5	1	0.333333	134	73	100	0	0	1	0	1	0	0	0	1		0		1	0	0	1	1	0	1	1	1	0	1	1	4	0	0	12	83	95	15	0
0	0	20	F	1	26.6667	0.47	2.45	0	108		9	9	9	9	151	98	87	0	0	0	0	0	0	0	0	9	3	2	0	0	4	0	7	4	1	6	7	9	9	5	9	6	0	0	24	77	92	3	1
0	0	69	F	1	34.4096	1.94	16.88	0	65	2	3	2.5	3	2.5	82	77	98	1	0	0	0	2	0	0	1	3		1		1	0	1	2	2	0	3	2	3	2	3	2	4	0	0	20	33	58	15	0
0	0	77	M	1	33.4124	1.77	1.77	0	58	2	2	1.5	2	1.5	187	67	97	0	0	0	0	2	0	1	0	1		0	0	1	0	0	1	1	0	1	1	1	0	1	1	5	0	0	12	100	116	15	0
0	0	64	M	1	23.084	2.1	9.92	3	74	6	8	7	10	5.66667	77	64	100	1	0	0	0	3	1	0	0	10	4	2		1	3	0	8	4	0	6	8	10	9	7	10	5	0	0	20	86	95	6	1
0	0	86	M	1	25.1559	1.82	3.91	1	63	2	2	2	2	2	110	63	96	0	0	0	0	0	0	0	0	2		0		1	0	1	2	2	0	2	2	2	1	2	1	4	0	0	12	49	60	15	0
0	0	54	M	1	29.4118	1.42	4.71	0	35	1	1	1	1	1	119	86	98	0	0	0	0	0	0	0	0	1		0		1	0	0	1	1	0	1	1	1	0	1	1	4	0	0	11	73	80	15	0
0	0	69	M	1	32.548	1.91	5.95	0	44	1	1	1	1	1	94	63	98	0	0	0	0	0	0	0	0	1		0		1	0	0	1	1	0	1	1	1	0	1	1	4	0	0				15	0
0	0	68	M	1	38.7406	3.8	3.8	0	43	1	1	1	1	1	124	74	100	0	1	0	0	3	0	1	0	1		0	0	1	0	0	1	1	0	1	1	1	0	1	1	5	0	0	17	74	90	15	0
1	1	74	F	1	20.8264	0.12	0.12	0	16		0	0	0	0				0	0	0	0	0	0	0	0	0	0						0	0	0	0	0	0	0	0	0	1	0	0					0
0	0	39	M	1	33.2716	2.49	2.49	0	21	1	2	1.5	2	1	157	90	100	0	0	0	0	1	0	0	1	2	0	1	0	1	0	0	1	1	1	2	1	2	1	2	2	6	0	0	11	94	105	15	0
0	0	50	M	1	33.2647	0.23	9.97	0	95		9	9	9	9	147	92	97	0	0	0	0	0	0	0	0	9	3	0	0	4	2	0	9	6	1	6	9	9	5	7	9	6	1	2	20	91	105	10	1
0	0	67	M	1	32.5218	4.12	4.12	0	82	3	3	3	3	1.8	131	35	98	0	0	0	0	0	0	0	0	3		1		1	0	1	2	2	0	3	2	3	2	3	2	4	0	0	11	52	71	15	0
0	0	74	M	0	22.1289	0.84	0.84	0	49		1	1	1	1	180	48	98	1	0	0	0	1	0	0	0	1		0		1	0	0	1	1	0	1	1	1	0	1	1	4	0	0	18	70	81	15	0
0	0	56	M	1	24.9459	0.66	5.66	0	36		2	2	2	2	131	68	98	0	0	0	0	3	1	0	0	2		2	0	0	0	0	0	0	0	2	0	2	2	2	2	5	0	0	7	91	101	15	0
0	0	74	M	1	31.5993	3.06	3.06	0	53	1	1	1	2	1.33333	107	76	99	0	0	0	2	5	1	0	0	1		0	0	1	0	0	1	1	0	1	1	1	0	1	1	5	0	0	14	70	78	15	0
0	0	56	M	0	33.9035	1.55	5.77	0	70	1	6	3.5	6	3.5	179	89	95	0	0	1	0	2	1	0	0	6	4	0	0	0	0	2	6	2	1	2	6	6	6	6	4	6	0	0	24	96	113	15	0
0	0	76	M	1	31.4269	1.32	5.31	0	62	0	2	1	2	1	197	61	96	1	0	0	2	4	1	0	0	2		1	0	0	0	1	1	1	0	2	1	2	2	2	1	5	0	0	37	72	106	15	0
0	0	53	M	0	36.2449	1.04	3.01	0	45		5	5	5	5	106	55	99	0	0	0	0	0	0	0	0	5		1	0	1	0	3	4	4	0	5	4	5	4	5	2	5	0	0	14	64	73	15	0
0	0	78	F	1	38.7597	0.91	0.91	0	63		1	1	1	1	97	47	95	0	0	0	0	3	1	1	0	1		0		1	0	0	1	1	0	1	1	1	0	1	1	4	0	0	13	38	57	15	0
0	0	56	F	1	42.5781	1.12	3.22	0	41	0	5	2.5	5	2.5	129	104	99	0	1	0	0	2	1	0	0	5	3	0	0	1	0	1	5	2	1	2	5	5	4	5	4	6	0	0	30	80	92	15	0
0	0	23	M	1	19.7945	0.58	1.96	0	14		0	0	1	1	121	80	100	0	0	0	0	0	0	0	0	1		0		1	0	0	1	1	0	1	1	1	0	1	1	4	0	0	17	93	110	15	0
0	0	55	M	1	39.7649	1.24	3.41	0	34	1	2	1.5	2	1.5	122	33	100	0	0	0	0	0	0	0	0	2		0	0	1	0	1	2	2	0	2	2	2	1	2	1	5	0	0	14	91	93	15	0
0	0	58	M	1	28.2889	0.95	6.88	0	23		0	0	0	0	136	70	99	0	0	0	0	0	0	0	0	0		0		0	0	0	0	0	0	0	0	0	0	0	0	4	0	0	17	79	97	15	0
0	0	46	M	1	26.9291	1.35	6.35	0	67	0	7	3.5	7	3.5	105	108	95	0	1	1	0	2	0	0	0	7	4	1	0	1	0	1	6	2	1	3	6	7	6	7	6	6	0	0	20	55	69	6	1
0	0	78	F	1	19.7597	0.52	2.6	0	51		1	1	1	1	123	91	97	0	0	0	0	0	0	0	0	1		0		1	0	0	1	1	0	1	1	1	0	1	1	4	0	0	19	76	90	15	0
0	0	52	M	1	46.821	3.73	5.69	0	32	1	2	1.5	2	0.666667	139	92	91	0	0	0	0	0	0	0	0	0		0		0	0	0	0	0	0	0	0	0	0	0	0	4	0	0	18	85	98	15	0
0	0	63	F	1	26.1277	0.24	9.83	0	82		8	8	8	8	102	116	99	0	0	0	0	0	0	0	0	8	3			3	2	0	8	5	0	5	8	8	5	6	8	4	1	2	38	54	66	11	1
0	0	72	F	1	26.8858	0.57	1.94	0	47		1	1	1	1	148	64	99	0	0	0	0	0	0	0	0	1		0		1	0	0	1	1	0	1	1	1	0	1	1	4	0	0	12	68	87		0
0	0	56	M	0	35.231	1.07	2.09	0	47		1	1	1	1	112	60	96	0	0	0	0	0	0	0	0	1		0		1	0	0	1	1	0	1	1	1	0	1	1	4	0	0	16	99	104	15	0
0	0	58	M	1	25.5956	2.55	7.82	0	38	2	2	2	5	3	158	63	98	0	0	0	0	0	0	0	0	2		0		1	0	1	2	2	0	2	2	2	1	2	1	4	0	0	13	97	113	15	0
0	0	49	M	1	28.9262	2.45	4.45	0	119	4	10	7	10	5	122	67	93	0	0	0	0	0	0	0	0	10	3	0	0	3	4	0	10	7	1	7	10	10	7	6	10	6	1	1	14	69	77	3	1
0	0	45	M	1	28.4055	4.3	5.42	0	60	1	3	2	3	1.8	93	75	92	0	0	0	0	0	0	0	0	3		0		3	0	0	3	3	0	3	3	3	0	3	3	4	1	1	10	60	68	15	0
0	0	66	F	1	32.568	0.66	2.8	0	42		1	1	1	1	132	84	86	0	0	0	0	0	0	0	0	1		0		1	0	0	1	1	0	1	1	1	0	1	1	4	0	0	17	68	93	15	0
0	0	26	M	1	25.1651	0.31	0.31	0	24		0	0	0	0	134	67	97	0	0	0	0	0	0	0	0	0		0		0	0	0	0	0	0	0	0	0	0	0	0	4	0	0	23	74	86	15	0
0	0	62	M	1	0	2.63	2.64	0	46	1	1	1	1	1	149	70	99	0	0	0	0	0	0	0	0	1		0		1	0	0	1	1	0	1	1	1	0	1	1	4	0	0	16	72	84	15	0
0	0	39	M	1	33.7823	2.08	3.99	0	17	1	1	0.5	1	0.5	157	66	100	0	0	0	0	0	0	0	0	0		0	0	0	0	0	0	0	0	0	0	0	0	0	0	5	0	0	20	91	101	15	0
0	0	70	M	1	34.1142	1.78	3.73	0	48	3	4	3.5	4	3.5	96	51	89	0	0	0	0	0	0	0	0	4		1		2	0	1	3	3	0	4	3	4	2	4	3	4	1	1	17	75	88	15	0
0	0	70	M	1	31.1111	3.8	3.81	0	41	2	2	2	2	1.75	107	88	100	0	0	1	0	1	0	0	0	2		0	0	1	0	1	2	2	0	2	2	2	1	2	1	5	0	0	18	61	71	15	0
0	0	52	F	1	29.9308	1.48	1.48	0	32	1	1	1	1	1	97	76	98	1	0	0	0	2	1	0	0	1				1	0		1	1	0	1	1	1	0	1	1	2	0	0	14	73	79	15	0
0	0	62	F	1	31.9576	0.67	12.95	3	58		1	1	1	1	105	60	96	0	0	0	0	0	0	0	0	1		0		1	0	0	1	1	0	1	1	1	0	1	1	4	0	0				15	0
0	0	73	F	1	32.7694	5.95	20.14	0	85	5	5	5	5	3.33333	98	122	98	1	0	0	0	2	1	0	0	5		0		3	0	2	5	5	0	5	5	5	2	5	3	4	1	2				15	0
0	0	54	M	1	27.6235	2.04	2.05	0	44	0	1	0.5	1	0.5	127	69	95	0	0	0	0	0	0	0	0	1		0		1	0	0	1	1	0	1	1	1	0	1	1	4	0	0				15	0
0	0	55	F	1		3.13	3.13	0	40	1	1	1	1	1	175	61	100	1	0	1	0	2	0	0	0	1		0	0	1	0	0	1	1	0	1	1	1	0	1	1	5	0	0				15	0
0	0	59	M	1	27.9598	0.1	1.44	0	27		3	3	4	4	121	110	94	0	0	0	0	1	0	0	1	4	3	0	0	1	0	0	4	1	1	1	4	4	3	4	4	6	0	0	18	62	77		0
0	0	74	M	1	25.5271	1.53	2.85	0	69	1	1	1	1	1	117	101	93	0	0	0	0	0	0	0	0	1		0	0	1	0	0	1	1	0	1	1	1	0	1	1	5	0	0	20	59	66	15	0
0	0	58	M	1	27.102	4.46	7.73	0	43	1	4	2.5	4	1.4	132	101	99	0	0	0	0	0	0	0	0	4	3	0	0	1	0	0	4	1	1	1	4	4	3	4	4	6	0	0	21	104	111	15	0
0	0	42	M	1	31.5617	1.96	1.96	0	14	0	0	0	1	0.5	181	89	100	0	0	0	0	0	0	0	0	1		0		1	0	0	1	1	0	1	1	1	0	1	1	4	0	0	15	117	132	15	0
0	0	66	M	1	43.1165	0.84	1.48	0	65		8	8	8	8	166	84	97	0	1	0	2	6	1	0	0	8	3	0		1	0	4	8	5	0	5	8	8	7	8	4	5	0	0	24	59	78	15	0
0	0	67	M	1	31.7397	1.99	14.99	0	85	8	8	7.5	8	7.5	78	112	89	0	1	0	0	1	0	0	0	7	3	0	0	4	0	0	7	4	1	4	7	7	3	7	7	6	1	2	19	43	48	15	1
0	0	55	M	1	38.9506	2.1	2.1	0	36	1	1	1	1	0.666667	117	66	97	0	0	0	0	0	0	0	0	1		0		1	0	0	1	1	0	1	1	1	0	1	1	4	0	0	15	79	86	15	0
0	0	64	M	1	34.5429	2.63	2.63	0	45	2	2	2	2	2	93	44	98	0	0	0	0	3	0	1	0	2		1		1	0	0	1	1	0	2	1	2	1	2	2	4	0	0	20	84	89	15	0
0	0	60	F	1	24.6152	1.06	2.96	0	71	0	3	1.5	3	1.5	98	76	95	0	0	0	0	1	0	0	1	3	2	0		1	0	0	3	1	0	1	3	3	2	3	3	5	0	0				15	0
1	1	68	M	1	30.3939	0.33	0.53	0	72		8	8	8	8	108	67	93	0	0	1	2	3	0	0	0	8	2	0	2	1	0	3	6	4	1	6	8	6	7	8	5	6	0	0	29	59	72	15	0
0	0	68	F	1	24.3551	1.57	3.71	0	59	2	4	3	4	3	121	85	93	0	0	0	0	1	0	0	1	4	2	1		1	0	0	3	1	0	2	3	4	3	4	4	5	0	0	21	47	65	15	0
0	0	76	F	1	27.2676	2.29	11.39	6	104	5	10	7.5	10	5	111	119	87	0	1	0	0	6	0	1	0	10	2	1		4	1	2	9	7	0	8	9	10	6	9	8	5	1	1	19	125	170		0
0	0	49	M	1	25.8995	0.84	0.84	0	48		4	4	4	4	133	49	95	0	0	0	0	0	0	0	0	4		0		1	0	3	4	4	0	4	4	4	3	4	1	4	0	0	11	84	95	15	0
0	0	48	M	1	41.1429	2.04	3.87	0	57	0	2	1	2	1	153	77	98	0	0	0	0	0	0	0	0	2		0		1	0	1	2	2	0	2	2	2	1	2	1	4	0	0	32	88	102	15	0
0	0	62	F	1	29.5156	0.49	7.67	0	98		9	9	9	9	115	100	100	0	0	0	2	2	0	0	0	9	3	2		3	0	1	7	4	0	6	7	9	6	9	8	5	1	1	8	64	78	15	0
0	0	82	M	1	31.2809	1.28	4.23	0	61	1	4	2.5	4	2.5	137	111	88	0	0	0	0	0	0	0	0	4	2	0	0	1	0	1	4	2	1	2	4	4	3	4	3	6	0	0	23	64	81	15	0
0	0	81	F	1	22.4766	1.19	19.08	14	63	7	7	5	7	5	117	109	95	1	0	1	0	4	0	1	0	3	2	0		1	0	0	3	1	0	1	3	3	2	3	3	5	0	0	21	65	79	15	0
0	0	82	M	1	27.7651	2	2.02	0	67	0	1	0.5	1	0.5	128	29	99	0	0	1	0	1	0	0	0	1		0		1	0	0	1	1	0	1	1	1	0	1	1	4	0	0	12	52	74	15	0
0	0	81	M	1	36.2994	1.85	2.86	0	34	2	2	2	2	2	101	74	99	0	0	0	0	5	1	1	1	2		0		1	0	1	2	2	0	2	2	2	1	2	1	4	0	0	21	106	123	15	0
0	0	78	M	1	29.1975	0.98	0.98	0	51		0	0	0	0	156	68	100	0	0	0	0	2	0	1	0	0		0	0	0	0	0	0	0	0	0	0	0	0	0	0	5	0	0	15	74	96	15	0
0	0	98	F	1	28.2143	1.66	5.48	0	54	1	1	1	1	1	150	73	94	0	0	0	0	1	0	0	1	1	1	0		0	0	0	1	0	0	0	1	1	1	1	1	5	0	0	22	85	99	15	0
0	0	71	M	1	25.8379	1.98	3.67	0	50	0	1	0.5	1	0.5	153	72	98	0	0	0	0	3	0	1	0	1		0		1	0	0	1	1	0	1	1	1	0	1	1	4	0	0	19	78	97	15	0
0	0	96	F	1	22.8928	4.34	4.34	0	53	5	5	3	5	3	109	63	96	0	0	0	0	4	0	1	1	1		0		1	0	0	1	1	0	1	1	1	0	1	1	4	0	0	18	55	75	15	0
0	0	89	F	1	15.2381	0.62	2.1	1	72		1	1	1	1	99	48	95	0	0	1	0	2	0	0	0	1		0		1	0	0	1	1	0	1	1	1	0	1	1	4	0	0	18	63	81	15	0
0	0	90	F	1	20.4592	1.73	1.73	0	74	1	1	1	1	1	120	92	97	0	0	0	0	0	0	0	0	1		0	0	1	0	0	1	1	0	1	1	1	0	1	1	5	0	0	24	46	75	15	0
0	0	89	M	1	56.243	0.71	4.68	0	62		1	1	1	1	137	55	96	0	0	0	0	3	0	0	1	1		0	0	1	0	0	1	1	0	1	1	1	0	1	1	5	0	0	18	78	97	15	0
0	0	90	M	1	28.3986	1.01	4.01	0	73		2	2	2	2	155	43	93	0	0	0	0	2	0	1	0	2		0		1	1	0	2	2	0	2	2	2	1	1	2	4	0	0	20	76	96	15	0
0	1	87	F	1	27.8139	0.76	17.19	10	50		2	2	2	2	110	82	99	0	0	1	0	4	0	1	1	2		0		1	1	0	2	2	0	2	2	2	1	1	2	4	0	0	26	73	79	14	0
0	0	82	F	1	29.6484	1.2	6.91	2	48		2	2	2	2	112	94	94	1	0	0	2	6	0	1	1	2	1	0		1	0	0	2	1	0	1	2	2	1	2	2	5	0	0	22	54	69	15	0
0	0	86	F	1	28.8955	1.1	4.21	3	86	0	2	1	2	1	121	81	97	0	0	0	0	1	0	0	0	2		0		1	1	0	2	2	0	2	2	2	1	1	2	4	0	0	17	63	78	14	0
0	0	76	F	1	16.102	0.06	1.99	0	17				1	1	130	56	99	0	0	0	2	5	0	1	1	1				1			1	1	0	1	1	1	0	1	1	1	0	0	30	78	95		0
0	0	97	M	1	24.3517	0.95	0.95	0	60		2	2	2	2	177	51	96	0	0	0	0	2	0	1	0	2		0		1	0	1	2	2	0	2	2	2	1	2	1	4	0	0	13	51	84	15	0
0	0	69	F	1	19.1883	1.61	3.97	1	45	0	1	0.5	1	0.5	103	82	93	0	0	0	0	3	1	0	1	1		0		1	0	0	1	1	0	1	1	1	0	1	1	4	0	0	17	70	87	15	0
0	0	79	F	1	23.8804	1	1	0	40		0	0	0	0	165	65	100	0	0	1	0	1	0	0	0	0		0	0	0	0	0	0	0	0	0	0	0	0	0	0	5	0	0	10	70	86	15	0
0	0	71	F	1	33.2117	0.92	1.96	0	53		1	1	1	1	156	30	99	0	0	0	0	0	0	0	0	1		0		1	0	0	1	1	0	1	1	1	0	1	1	4	0	0	13	64	87	15	0
0	0	57	F	1	46.0245	0.66	2.59	1	19		2	2	2	2	149	99	94	0	0	0	0	2	0	0	1	2	2	0		0	0		2	0	0	0	2	2	2	2	2	4	0	0	27	74	90	15	0
0	0	85	F	1	23.8672	2.93	4.91	0	78	0	4	2	4	1.33333	198	41	96	0	0	0	0	2	0	1	0	4		0		1	0	3	4	4	0	4	4	4	3	4	1	4	0	0	11	63	96	15	0
0	0	64	F	1	24.7512	0.47	2.23	0	50		5	5	5	4	109	73	96	0	0	0	0	0	0	0	0	4		0		1	0	3	4	4	0	4	4	4	3	4	1	4	0	0	20	61	71	15	0
0	0	85	F	1	24.8438	2.86	2.86	0	56	1	1	0.5	2	1	211	40	99	0	0	0	0	2	0	1	0	0		0		0	0	0	0	0	0	0	0	0	0	0	0	4	0	0	13	71	106	15	0
0	0	88	F	1	22.5956	2.08	5.6	1	65	2	2	2	2	2	110	51	97	0	0	0	0	0	0	0	0	2		0		1	0	1	2	2	0	2	2	2	1	2	1	4	0	0	19	51	66	15	0
0	0	81	M	1	25.6568	6.59	8.77	0	54	2	2	1.5	7	2.85714	142	78	97	0	0	0	0	1	0	0	0	1		0		1	0	0	1	1	0	1	1	1	0	1	1	4	0	0	20	72	91	15	0
0	0	86	F	1	37.2536	2.85	4	0	75	2	3	2.5	3	2.33333	117	42	99	0	0	1	0	2	1	0	0	3		0		2	1	0	3	3	0	3	3	3	1	2	3	4	1	1	9	38	58	14	0
0	0	99	F	1	32.3289	2.94	2.94	0	90	2	2	1.5	2	1.33333	169	33	96	0	0	1	0	2	0	0	0	1		0		1	0	0	1	1	0	1	1	1	0	1	1	4	0	0	16	50	78	15	0
0	0	86	F	1	28.2731	2.56	4.66	0	61	1	1	1	1	1	187	61	98	0	0	1	0	3	0	1	0	1		0		1	0	0	1	1	0	1	1	1	0	1	1	4	0	0	14	73	104	15	0
0	0	71	F	1	32.422	0.74	10.84	0	51		1	1	1	1	146	115	99	0	0	1	0	4	0	1	1	1		0		1	0	0	1	1	0	1	1	1	0	1	1	4	0	0				15	0
0	0	60	M	1	32.6204	1.37	1.38	0	27	0	1	0.5	1	0.5	131	93	97	0	0	0	0	0	0	0	0	1		0	0	1	0	0	1	1	0	1	1	1	0	1	1	5	0	0	20	90	97	15	0
0	0	51	M	1	29.857	0.27	1.85	0	48		1	1	1	1	96	61	95	0	0	0	0	0	0	0	0	1		0	0	1	0	0	1	1	0	1	1	1	0	1	1	5	0	0	13	46	58	15	0
0	0	90	F	1	34.2813	2.28	5.95	0	66	1	2	1.5	2	1.33333	100	109	88	0	0	0	0	2	0	1	0	2		0	0	1	0	1	2	2	0	2	2	2	1	2	1	5	0	0	15	66	72	15	0
0	0	48	M	1	22.3341	0.44	0.45	0	31		0	0	0	0	145	49	100	0	0	0	0	0	0	0	0	0				0	0		0	0	0	0	0	0	0	0	0	2	0	0	14	82	96	15	0
0	0	48	M	1	18.7493	0.18	1.23	0	31		2	2	2	2	118	74	100	0	0	0	0	1	0	0	1	2	2			0	0		2	0	0	0	2	2	2	2	2	3	0	0	29	104	107	15	0
0	0	52	F	1	23.7649	2.69	4.68	0	39	2	2	2	2	1.66667	111	125	88	0	0	0	0	0	0	0	0	2		0	1	1	0	0	1	1	0	2	2	1	1	2	2	5	0	0	23	83	89	15	0
0	1	80	M	1	29.5311	0.96	29.21	7	84		4	4	4	4	145	60	97	1	0	0	0	2	0	0	1	4		0		1	0	3	4	4	0	4	4	4	3	4	1	4	0	0	15	50	65	15	0
0	0	64	F	1	28.3737	2.35	12.38	0	51	1	1	1	1	0.666667	108	99	95	0	0	0	0	0	0	0	0	1		0	0	1	0	0	1	1	0	1	1	1	0	1	1	5	0	0	16	67	75	15	0
0	0	47	M	1	35.2436	0.84	3.11	0	32		0	0	0	0	125	124	97	0	0	0	0	0	0	0	0	0		0		0	0	0	0	0	0	0	0	0	0	0	0	4	0	0	18	90	98	15	0
0	0	69	M	1	33.1629	3.81	3.87	0	49	1	1	1	2	1.25	165	26	100	0	0	0	0	0	0	0	0	1		0		0	0	1	1	1	0	1	1	1	1	1	0	4	0	0	16	67	91	15	0
0	0	72	F	1	34.1808	0.74	5.78	0	65		1	1	1	1	151	37	98	0	0	0	0	0	0	0	0	1		0		1	0	0	1	1	0	1	1	1	0	1	1	4	0	0	13	69	86	15	0
0	0	69	F	1	24.7776	1.82	1.83	0	44	2	2	1.5	3	2.5	166	74	96	0	0	0	0	0	0	0	0	3		0		1	2	0	3	3	0	3	3	3	2	1	3	4	0	0	27	80	103	15	0
0	0	50	M	1	24.2286	2.06	2.06	0	33	0	1	0.5	1	0.333333	132	71	98	0	0	0	0	0	0	0	0	1		0	0	1	0	0	1	1	0	1	1	1	0	1	1	5	0	0	16	83	96	15	0
0	0	66	M	1	30.112	0.17	1.09	0	52		2	2	2	2	95	75	100	0	0	1	0	3	0	0	1	2		0	0	1	0	1	2	2	0	2	2	2	1	2	1	5	0	0	19	73	87	15	0
0	0	80	M	1	26.964	0.76	2.79	0	37		2	2	2	2	140	79	95	0	0	0	0	0	0	0	0	2	1	0	0	1	0	0	2	1	1	1	2	2	1	2	2	6	0	0	15	79	94	15	0
0	0	74	F	1	27.0359	0.52	0.64	0	48		1	1	1	1	131	127	100	0	0	0	0	8	0	1	0	1		0		1	0	0	1	1	0	1	1	1	0	1	1	4	0	0	29	78	94	15	0
0	0	56	F	1	35.6513	1.2	3.35	0	27	1	1	1	1	1	194	85	96	0	0	0	0	1	1	0	0	1		0		1	0	0	1	1	0	1	1	1	0	1	1	4	0	0	20	96	112	15	0
0	0	48	M	1	33.4195	0.65	1.77	0	40		3	3	3	3	89	96	96	0	0	0	0	0	0	0	0	3		0	2	1	0	0	1	1	0	3	3	1	2	3	3	5	0	0	18	54	61	15	0
0	0	81	F	1	29.0861	3.63	4.85	0	57	1	4	2.5	4	1.5	183	61	100	0	0	0	0	0	0	0	0	4	3	0		1	0	0	4	1	0	1	4	4	3	4	4	5	0	0	17	80	114	5	1
0	0	84	F	1	29.8323	1.95	3.87	0	50	1	1	1	1	1	159	65	98	0	0	0	0	3	0	1	0	1		0		1	0	0	1	1	0	1	1	1	0	1	1	4	1	1	19	49	89	15	0
0	0	68	F	1	29.7608	3.46	5.81	0	39	1	1	1	5	2	129	59	97	0	0	0	0	0	0	0	0	1		0		1	0	0	1	1	0	1	1	1	0	1	1	4	0	0	11	66	81	15	0
0	0	65	F	1	21.8359	0.45	0.45	0	38		1	1	1	1	144	72	100	0	0	0	0	2	0	1	0	1		0	0	1	0	0	1	1	0	1	1	1	0	1	1	5	0	0	11	64	76	15	0
0	0	52	M	1	32.6145	0.44	1.5	1	33		0	0	0	0	120	83	93	0	0	0	0	0	0	0	0	0		0		0	0	0	0	0	0	0	0	0	0	0	0	4	0	0	17	86	94	15	0
0	0	79	M	1	26.9999	2.68	4.31	2	56	1	1	1	1	1	95	76	97	0	0	0	0	3	0	1	0	1	0	0		1	0	0	1	1	0	1	1	1	0	1	1	5	0	0	20	21	49	15	0
0	0	78	M	1	25.4937	0.67	0.67	0	58		1	1	1	1	160	59	100	1	0	0	0	3	0	1	0	1		0		1	0	0	1	1	0	1	1	1	0	1	1	4	0	0	15	75	95	15	0
0	0	63	F	1	20.625	0.92	0.92	0	36		1	1	1	1	125	71	100	0	0	0	0	0	0	0	0	1		0		1	0	0	1	1	0	1	1	1	0	1	1	4	0	0	21	86	96	15	0
0	0	59	F	1	31.7507	0.43	2.69	2	40		1	1	1	1	117	74	96	0	0	0	0	0	0	0	0	1		0		1	0	0	1	1	0	1	1	1	0	1	1	4	0	0	15	69	80	15	0
0	0	91	F	1	21.4844	0.64	8.76	0	56		3	3	3	3	178	73	96	0	0	1	0	1	0	0	0	3	0	0		0	0	3	3	3	0	3	3	3	3	3	0	5	0	0	23	73	100	15	0
0	0	48	M	1	30.5051	1.37	1.37	0	38	0	3	1.5	3	1.5	152	97	99	0	0	0	0	1	0	0	1	3		0		0	3	0	3	3	0	3	3	3	3	0	3	4	0	0	9	97	108	9	0
0	0	58	F	1	28.5075	0.7	1.82	0	44		1	1	1	1	116	68	99	0	0	0	0	0	0	0	0	1		0		1	0	0	1	1	0	1	1	1	0	1	1	4	0	0	13	84	90	15	0
0	0	59	M	1	38.0389	1.06	1.06	0	35		2	2	2	2	106	60	100	0	0	0	0	1	1	0	0	2		0		1	0	1	2	2	0	2	2	2	1	2	1	4	0	0	16	75	81	15	0
0	0	47	M	1	26.5744	0.86	0.95	0	16		0	0	0	0	124	64	97	0	0	0	0	0	0	0	0	0				0	0		0	0	0	0	0	0	0	0	0	2	0	0	18	64	76	15	0
0	0	39	M	1	0	0.07	1.03	0	16		0	0	0	0	118	81	98	0	0	0	0	0	0	0	0	0				0	0		0	0	0	0	0	0	0	0	0	2	0	0	17	79	88	15	0
0	0	88	M	0	22.1139	0.24	1.04	0	66		2	2	2	2	129	58	99	0	0	0	0	3	0	1	0	2		0		1	1	0	2	2	0	2	2	2	1	1	2	4	0	0	14	47	66	15	0
0	0	82	M	1	24.8866	0.93	0.93	0	46		1	1	1	1	146	67	99	0	0	0	0	0	0	0	0	1		0	0	1	0	0	1	1	0	1	1	1	0	1	1	5	0	0	16	69	88	15	0
0	0	70	F	1	18.6249	0.19	1.13	0	44		1	1	1	1	145	75		0	0	0	0	0	0	0	0	1		0		1	0	0	1	1	0	1	1	1	0	1	1	4	0	0	29	65	85	15	0
0	0	73	F	1	19.5322	4.91	4.91	0	36	1	1	1	1	1	189	67	100	0	0	1	0	1	0	0	0	1				1	0		1	1	0	1	1	1	0	1	1	2	0	0	15	68	101	15	0
0	0	87	F	1	24.7281	1.08	2.12	0	56	0	1	0.5	1	0.5	122	43	99	0	0	0	0	0	0	0	0	1		0	0	1	0	0	1	1	0	1	1	1	0	1	1	5	0	0	11	92	100	15	0
0	0	60	M	1	33.0687	0.99	2.06	0	45		1	1	1	1	153	41	97	0	0	0	0	3	0	0	1	1		0		1	0	0	1	1	0	1	1	1	0	1	1	4	0	0	16	108	116	15	0
0	0	83	F	1	27.7283	0.83	0.83	0	51		1	1	1	1	184	73	91	0	0	0	0	0	0	0	0	1		0		1	0	0	1	1	0	1	1	1	0	1	1	4	0	0	21	63	94	15	0
0	0	64	M	0	29.0612	2.21	2.22	0	61	2	3	2.5	3	1.66667	105	58	97	0	0	0	0	1	0	0	1	3		1	0	1	0	1	2	2	0	3	2	3	2	3	2	5	0	0	22	65	74	15	0
0	0	82	M	1	31.8957	0.7	9.02	6	77		2	2	2	2	106	68	97	1	0	1	0	8	1	1	1	2		1		1	0	0	1	1	0	2	1	2	1	2	2	4	0	0	21	61	71	15	0
0	0	71	F	1	21.4062	0.63	1.62	0	57		1	1	1	1	151	61	93	0	0	0	0	0	0	0	0	1		0		1		0	1	1	0	1	1	1	0	1	1	3	0	0	27	65	86	15	0
0	0	41	M	1	30.1124	0.54	0.54	0	31		0	0	0	0	131	74	98	0	0	0	0	0	0	0	0	0		0		0	0	0	0	0	0	0	0	0	0	0	0	4	0	0	13	84	95	15	0
0	0	46	M	1	30.9355	0.61	0.61	0	43		0	0	0	0	118	56	96	1	0	0	0	1	0	0	0	0		0		0	0	0	0	0	0	0	0	0	0	0	0	4	0	0	14	77	87	15	0
0	0	53	M	1	21.5566	0.83	1.99	0	53		1	1	1	1	115	87	99	0	0	0	0	0	0	0	0	1		0		1	0	0	1	1	0	1	1	1	0	1	1	4	0	0	21	84	88	15	0
0	0	39	M	1	22.1484	0.52	0.52	0	36		1	1	2	2	137	70	100	0	0	0	0	0	0	0	0	2		0	0	1	0	1	2	2	0	2	2	2	1	2	1	5	0	0	13	73	81	15	0
0	0	65	M	1	20.4152	0.93	3.73	0	38		2	2	2	2	120	113	96	0	0	0	0	0	0	0	0	2		1	0	1	0	0	1	1	0	2	1	2	1	2	2	5	0	0	23	97	103	15	0
0	0	82	F	1	20.6452	5.7	9.85	0	55	4	5	4.5	5	3.66667	220	81	93	0	0	0	0	0	0	0	0	5	2	1		1	0	1	4	2	0	3	4	5	4	5	4	5	0	0	19	86	134	15	0
0	0	58	F	1	34.515	0.15	11.38	3	34		4	4	4	4	102	73	96	0	0	0	0	0	0	0	0	4	3			1			4	1	0	1	4	4	3	4	4	2	1	1	21	48	60		0
0	0	80	F	1	30.8429	2.97	5.98	0	54	1	1	1	1	1	143	74	97	0	0	0	0	1	0	0	1	1		0		1	0	0	1	1	0	1	1	1	0	1	1	4	0	0	13	85	104	15	0
0	0	71	F	1	29.0927	0.85	1.03	0	68		1	1	1	1	120	99	95	0	0	0	2	10	0	1	0	1		0	0	1	0	0	1	1	0	1	1	1	0	1	1	5	0	0	16	66	78	15	0
0	0	62	F	1	33.7539	0.77	2.83	0	35		2	2	2	2	135	80	97	0	0	0	0	2	0	1	0	2		0	1	1	0	0	1	1	0	2	2	1	1	2	2	5	0	0	16	87	95	15	0
0	0	78	F	1	45.2	0.14	1.14	0	48		1	1	1	1	132	30	93	0	0	0	0	0	0	0	0	1				1	0		1	1	0	1	1	1	0	1	1	2	0	0	15	35	61	15	0
0	0	74	M	1	24.1633	3.06	4.11	0	71	1	1	1	1	0.666667	121	96	71	0	0	0	0	1	0	0	1	1		0		1	0	0	1	1	0	1	1	1	0	1	1	4	0	0	23	56	72	15	0
0	0	82	M	1	17.6471	0.85	4.8	3	70		1	1	1	1	115	162	96	0	0	0	0	3	0	1	1	1		0		1	0	0	1	1	0	1	1	1	0	1	1	4	0	0	24	74	81	15	0
0	0	61	M	1	38.3684	1	1	0	40		1	1	1	1	121	68	100	0	0	0	0	0	0	0	0	1		0		1	0	0	1	1	0	1	1	1	0	1	1	4	0	0	13	68	82	15	0
0	0	87	M	1	23.1142	3.8	7.65	0	65	4	4	2.5	4	1.75	149	66	88	1	0	0	0	3	0	1	0	1		0		1	0	0	1	1	0	1	1	1	0	1	1	4	0	0	16	59	79	15	0
0	0	53	M	1	18.5467	1	1	0	43		3	3	4	4	140	54	99	0	0	0	0	3	0	1	0	4	2	0		1	1	0	4	2	0	2	4	4	3	3	4	5	0	0	16	63	74	15	0
0	0	66	M	1	24.5451	1.24	14.91	5	48	0	2	1	2	1	110	62	92									2		0		1	0	1	2	2	0	2	2	2	1	2	1	4	0	0	16	81	92	15	1
0	0	74	M	1	23.564	3.17	3.17	0	43	1	1	1	2	1	159	80	99	0	0	0	0	0	0	0	0	1		1		0	0	0	0	0	0	1	0	1	1	1	1	4	0	0	25	89	106	15	0
0	0	76	F	1	25.7515	1.15	1.15	0	67	1	3	2	3	2	135	67	99	0	0	0	0	0	0	0	0	3	2	0		1	0	0	3	1	0	1	3	3	2	3	3	5	0	0	13	65	80	15	0
0	0	60	M	1	30.2192	3.05	3.05	0	43	1	3	2	3	1.33333	151	32	98	0	0	0	0	0	0	0	0	3		0	2	1	0	0	1	1	0	3	3	1	2	3	3	5	0	0	8	54	74	15	0
0	0	39	M	1	44.7908	1.3	1.3	0	49	1	2	1.5	2	1.5	89	43	97	0	0	0	0	1	0	0	1	2		1		1	0	0	1	1	0	2	1	2	1	2	2	4	0	0	9	71	75	15	0
1	1	93	M	1	29.8606	0.42	0.43	0	177		16	16	16	16	59	39	76	0	0	0	0	0	0	0	0	16	4			4	4	4	16	12	0	12	16	16	12	12	12	4	1	2	12	52	131	3	1
0	0	45	M	1	31.9708	2.99	2.99	0	15	0	0	0	0	0	144	91	95	0	0	0	0	1	0	0	1	0		0		0	0	0	0	0	0	0	0	0	0	0	0	4	0	0	16	94	106	15	0
0	0	74	F	1	25.3154	0.33	1.42	0	37		1	1	1	1	118	63	100	0	0	0	0	3	1	1	0	1				1	0		1	1	0	1	1	1	0	1	1	2	0	0	20	100	104	15	0
0	0	56	F	1	31.5234	0.69	1.9	0	48		1	1	1	1	135	52	97	0	0	0	0	0	0	0	0	1		0		1	0		1	1	0	1	1	1	0	1	1	3	0	0	19	74	88	15	0
0	0	42	M	1	42.6333	0.9	0.9	0	50		3	3	3	3	125	93	95	0	0	0	0	2	1	0	1	3	2	0	0	1	0	0	3	1	1	1	3	3	2	3	3	6	0	0	21	106	112	15	0
0	0	86	F	1	25.6713	0.64	0.86	0	50		1	1	1	1	104	73	97	0	0	0	0	0	0	0	0	1		0		1	0	0	1	1	0	1	1	1	0	1	1	4	0	0	20	83	89	15	0
0	0	68	M	1	25.8291	1.22	3.1	0	56	1	3	2	3	2	94	75	99	0	0	0	0	5	1	1	1	3		0		3	0	0	3	3	0	3	3	3	0	3	3	4	1	1	26	61	69	15	0
0	0	65	M	1	36.1494	1.87	1.87	0	47	1	1	1	1	1	142	63	94	0	0	0	0	0	0	0	0	1		0		1	0	0	1	1	0	1	1	1	0	1	1	4	0	0	22	56	74	15	0
0	0	53	F	1	24.6094	1.97	1.97	0	49	1	1	1	1	1	106	123	97	0	0	0	0	8	0	1	0	1		0		1	0	0	1	1	0	1	1	1	0	1	1	4	0	0	21	85	90	15	0
0	0	52	M	1	37.452	0.11	12.49	0	62		3	3	3	3	142	81	94	0	0	0	0	0	0	0	0	3	2		0	1	0		3	1	0	1	3	3	2	3	3	4	0	0	15	45	67	15	0
0	0	62	M	1	27.4074	1.71	1.71	0	43	0	1	0.5	1	0.5	153	35	96	0	0	0	0	1	1	0	0	1				1	0		1	1	0	1	1	1	0	1	1	2	0	0	17	69	88	15	0
0	0	55	F	1	31.3214	0.99	19.93	10	50		1	1	1	1	99	80	99	0	1	0	0	5	1	0	1	1		0		1	0	0	1	1	0	1	1	1	0	1	1	4	0	0	13	72	93	15	0
0	0	55	F	1	30.6041	0.5	0.5	0	47		4	4	4	4	162	64	93	0	0	0	0	0	0	0	0	4				1	0	3	4	4	0	4	4	4	3	4	1	3	0	0	16	51	81	15	0
0	0	48	M	1	47.9286	1.49	3.87	1	51	0	2	1	2	1	104	97	94	0	0	0	0	1	1	0	0	2		0		1	0	1	2	2	0	2	2	2	1	2	1	4	0	0	25	55	66	15	0
0	0	74	F	1	48.5328	2.25	2.25	0	50	1	1	1	1	0.666667	158	39	98	0	0	0	0	3	1	1	0	1		0		1	0	0	1	1	0	1	1	1	0	1	1	4	0	0	11	47	76	15	0
0	0	83	F	1	22.8624	1.76	1.76	0	63	1	1	1	1	1	158	37	100	0	0	0	0	2	0	1	0	1		0		1	0	0	1	1	0	1	1	1	0	1	1	4	0	0	11	54	81	15	0
0	0	69	F	1	38.3753	2.23	4.15	0	47	1	1	1	4	2	118	85	99	0	0	0	0	2	1	0	1	1		0		1	0	0	1	1	0	1	1	1	0	1	1	4	0	0	24	32	55	15	0
0	0	89	F	1	28.7775	2.64	3.46	0	57	2	2	2	3	2.33333	174	33	99	0	0	0	0	2	0	1	0	2		1		1	0	0	1	1	0	2	1	2	1	2	2	4	0	0	7	50	78	15	0
0	0	60	M	1	24.6812	0.49	0.49	0	40		1	1	1	1	130	65	99	0	0	0	0	2	1	0	1	1				1	0		1	1	0	1	1	1	0	1	1	2	0	0	10	34	58	15	0
0	0	48	M	1	24.392	2.09	2.09	0	31	1	1	1	1	1	119	70	98	0	0	0	0	0	0	0	0	1		0		1	0	0	1	1	0	1	1	1	0	1	1	4	0	0	16	77	87	15	0
0	0	31	F	1	33.3471	0.87	2.86	0	27		1	1	1	1	145	75	100	0	0	0	0	0	0	0	0	1		0		1	0	0	1	1	0	1	1	1	0	1	1	4	0	0	10	81	98	15	0
0	0	96	M	1	26.2976	2.12	2.12	0	84	3	3	2.5	3	2.5	86	37	93	0	0	1	0	3	0	1	0	2		1		1	0	0	1	1	0	2	1	2	1	2	2	4	0	0	18	31	42	15	0
0	0	27	M	1	29.0657	1.07	1.08	0	20		1	1	1	1	148	91	100	0	0	0	0	0	0	0	0	1		0		1		0	1	1	0	1	1	1	0	1	1	3	0	0	23	86	102	15	0
0	0	49	M	1	40.7305	2.35	4.17	0	41	2	2	2	2	1.66667	137	103	98	0	0	0	0	0	0	0	0	2		1		1	0	0	1	1	0	2	1	2	1	2	2	4	0	0	20	71	77	15	0
0	0	56	F	1	29.1363	1.59	4.03	2	51	0	1	0.5	1	0.5	157	52	99	0	0	0	0	2	0	1	0	1		0	0	1	0	0	1	1	0	1	1	1	0	1	1	5	0	0	13	83	101	15	0
0	0	58	F	0	31.5011	0.23	1.03	0	29		0	0	0	0	122	73	99	0	0	0	2	5	1	0	1	0		0		0	0	0	0	0	0	0	0	0	0	0	0	4	0	0	18	66	80	15	0
0	0	66	F	1	22.3771	1.17	4.36	0	34	0	1	0.5	4	2	97	69	100	0	0	0	0	0	0	0	0	4	3	0		1	0	0	4	1	0	1	4	4	3	4	4	5	0	0	22	76	96	15	0
0	0	76	F	1	40.6641	1.06	3.67	2	65	0	1	0.5	1	0.5	157	111	95	0	0	0	0	3	1	0	0	1		0		1	0	0	1	1	0	1	1	1	0	1	1	4	0	0	19	68	93	15	0
0	0	85	M	1	30.9057	1.1	1.1	0	62		0	0	0	0	177	53	100	0	0	0	0	1	0	0	0	0		0		0	0	0	0	0	0	0	0	0	0	0	0	4	0	0	16	78	106	15	0
0	0	58	F	1	26.6436	1.09	3.96	1	28	0	2	1	2	1	180	48	91	0	0	0	0	0	0	0	0	2		1		1	0	0	1	1	0	2	1	2	1	2	2	4	0	0	14	81	104	15	0
0	0	56	F	1	41.334	0.5	7.71	0	41		5	5	5	5	149	80	99	0	1	0	0	8	1	1	0	5		2	0	0	0	3	3	3	0	5	3	5	5	5	2	5	0	0	9	100	111	15	0
0	0	57	F	1	22.1718	0.74	0.74	0	46		3	3	3	3	135	77	96	0	0	0	0	3	0	1	0	3		2	1	0	0	0	0	0	0	3	1	2	3	3	3	5	0	0	12	85	97	15	0
0	0	57	F	1	21.7815	1.1	1.1	0	43	0	1	0.5	1	0.5	115	73	83	0	0	0	0	0	0	0	0	1		0		1	0	0	1	1	0	1	1	1	0	1	1	4	0	0	19	54	68	15	0
0	0	26	M	1	36.6163	0.06	0.64	0	27		1	1	1	1	136	77	98	0	0	0	0	1	1	0	0	1				1			1	1	0	1	1	1	0	1	1	1	0	0	18	90	101		0
0	0	48	M	1	25.9437	1.06	1.06	0	40		0	0	0	0	117	71	94	0	0	0	0	0	0	0	0	0		0		0	0	0	0	0	0	0	0	0	0	0	0	4	0	0	13	62	75	15	0
0	0	78	F	1	32.8906	1.25	1.52	1	68	0	1	0.5	1	0.5	146	55	97	0	0	0	0	0	0	0	0	1		0		1	0	0	1	1	0	1	1	1	0	1	1	4	0	0	13	61	84	15	0
0	0	90	M	0	18.1414	0.37	25.72	13	74		3	3	3	3	103	102	100	0	0	0	0	3	1	0	1	3	2	0		1	0	0	3	1	0	1	3	3	2	3	3	5	0	0	26	44	57	15	0
0	0	90	M	1	27.037	0.93	2.87	0	60		2	2	2	2	112	113	94	0	0	0	0	0	0	0	0	2		0		1	0	1	2	2	0	2	2	2	1	2	1	4	0	0	24	69	76	15	0
0	0	64	M	1	24.7409	1.93	21.06	16	45	1	1	1	1	1	122	70	98	0	0	0	0	2	1	0	1	1		0		1	0	0	1	1	0	1	1	1	0	1	1	4	0	0	10	90	118	15	0
0	0	62	M	1	28.7642	0.82	4.06	0	35		0	0	0	0	132	64	93	0	0	0	0	0	0	0	0	0		0		0	0	0	0	0	0	0	0	0	0	0	0	4	0	0	20	96	106	15	0
0	0	36	M	1	21.3673	0.82	0.82	0	29		1	1	1	1	124	102	94	0	0	0	0	0	0	0	0	1		0		1	0	0	1	1	0	1	1	1	0	1	1	4	0	0	22	71	82	15	0
0	0	76	M	1	30.8196	1.28	1.28	0	45	0	2	1	2	1	139	65	100	0	0	0	0	0	0	0	0	2		0		1	0	1	2	2	0	2	2	2	1	2	1	4	0	0	16	84	97	15	0
0	0	66	F	1		0.43	0.59	1	39		1	1	1	1	121	77	96	0	0	0	0	0	0	0	0	1		0		1	0	0	1	1	0	1	1	1	0	1	1	4	0	0	14	66	78	15	0
0	0	81	F	1	29.9986	0.96	7.14	2	60		1	1	1	1	158	82	99	0	0	0	2	7	1	1	0	1		0		0	0	1	1	1	0	1	1	1	1	1	0	4	0	0	20	47	75	15	0
0	0	78	F	1	40.1555	1.02	4.99	1	43	0	1	0.5	1	0.5	183	101	100	0	0	0	0	2	1	0	1	1		0		1	0	0	1	1	0	1	1	1	0	1	1	4	0	0	31	120	134	15	0
0	0	85	M	1	33.4452	1.38	2	1	68	3	3	2	3	2	166	30	96	0	0	0	0	0	0	0	0	1		0		1	0	0	1	1	0	1	1	1	0	1	1	4	0	0	15	73	96	15	0
0	0	31	M	1	27.8191	3.07	4.3	0	31	1	2	1.5	2	1	117	85	100	0	0	0	0	0	0	0	0	2		1	0	1	0	0	1	1	0	2	1	2	1	2	2	5	0	0	18	73	85	15	0
0	0	74	F	1	31.7187	0.94	1.93	0	60		1	1	1	1	161	50	96	0	0	0	0	2	0	0	1	1		0		1	0	0	1	1	0	1	1	1	0	1	1	4	0	0	18	46	77	15	0
0	0	23	M	1	24.1975	1.25	1.25	0	40	0	1	0.5	1	0.5	133	78	98	0	0	0	0	0	0	0	0	1		0	0	1	0	0	1	1	0	1	1	1	0	1	1	5	0	0	21	74	88	15	0
0	0	71	F	1	28.1608	1.86	2.77	0	87	1	4	2.5	4	2.5	76	70	94	0	0	0	0	9	1	1	1	4		0	0	1	3	0	4	4	0	4	4	4	3	1	4	5	0	0	17	40	49	8	0
0	0	21	M	1	25.903	0.67	1.41	0	32		1	1	1	1	104	71	99	0	0	0	0	0	0	0	0	1				1	0		1	1	0	1	1	1	0	1	1	2	0	0	10	57	66	15	0
0	0	32	F	1	19.2395	3.81	6.98	0	21	1	2	1.5	2	1.25	102	86	97	0	0	0	0	0	0	0	0	2		1		1	0	0	1	1	0	2	1	2	1	2	2	4	0	0	22	34	61	15	0
0	0	63	F	1	24.5329	3.05	3.05	0	37	4	4	3.5	4	3	148	57	97	0	0	0	0	1	0	0	0	3		2		0	0	1	1	1	0	3	1	3	3	3	2	4	0	0	17	89	103	15	0
0	0	43	M	1	35.0861	1.48	1.48	0	38	0	1	0.5	1	0.5	126	93	97	0	0	1	0	4	0	1	1	1		0	0	1	0	0	1	1	0	1	1	1	0	1	1	5	0	0	13	90	100	15	0
0	0	48	F	1	46.3281	0.96	2.15	0	27		1	1	1	1	131	78	100	0	0	0	0	2	1	0	1	1		0		0	1	0	1	1	0	1	1	1	1	0	1	4	0	0	20	62	97	14	0
0	0	70	F	1	24.3046	1.6	2.68	0	56	1	2	1.5	2	1.5	101	85	100	0	0	0	0	0	0	0	0	2		0		1	0	1	2	2	0	2	2	2	1	2	1	4	0	0	21	66	71	15	0
0	0	61	F	0	25.1797	2.83	2.83	0	62	2	2	2	2	1.66667	128	53	100	0	0	0	0	3	1	0	0	2		1		1	0	0	1	1	0	2	1	2	1	2	2	4	0	0	12	96	70	15	0
0	0	22	M	1	25.7618	1.75	1.75	0	38	2	2	1	2	1	156	37	100	0	0	0	0	0	0	0	0	0		0	0	0	0	0	0	0	0	0	0	0	0	0	0	5	0	0	9	93	108	15	0
0	0	19	M	1	22.9938	0.65	2.68	0	29		1	1	1	1	129	110	98	0	0	0	2	2	0	0	0	1		0		1	0	0	1	1	0	1	1	1	0	1	1	4	0	0	24	60	74	15	0
0	0	83	M	1	27.5987	1.44	1.89	1	66	0	2	1	2	1	146	60	98	0	0	0	0	0	0	0	0	2		1		1	0	0	1	1	0	2	1	2	1	2	2	4	0	0	19	56	76	15	0
0	0	49	F	1	23.9179	1.46	1.47	0	32	1	2	1.5	2	1.5	138	37	99	0	0	0	0	0	0	0	0	2		2	0	0	0	0	0	0	0	2	0	2	2	2	2	5	0	0	9	77	91	15	0
0	0	74	F	1	30.8491	2.14	2.18	0	43	0	1	0.5	1	0.333333	168	61	100	0	0	1	0	1	0	0	0	1		0		1	0	0	1	1	0	1	1	1	0	1	1	4	0	0	19	69	98	15	0
0	0	41	M	1	29.5858	0.22	1.11	0	17		0	0	0	0	117	93	98									0				0	0	0	0	0	0	0	0	0	0	0	0	3	0	0	14	75	87	15	0
0	0	53	M	1	32.1212	0.8	0.81	0	27		1	1	1	1	121	109	93	0	0	0	0	0	0	0	0	1		0		1	0	0	1	1	0	1	1	1	0	1	1	4	0	0	21	87	103	15	0
0	0	62	F	1	37.5324	1.14	1.14	0	49	0	5	2.5	5	2.5	100	75	94	0	0	0	0	1	1	0	0	5		1		1	0	3	4	4	0	5	4	5	4	5	2	4	0	0	15	47	60	15	0
0	0	62	M	1	30.0099	3.27	3.27	0	33	0	0	0	1	0.25	155	59	98	0	0	0	0	2	0	1	0	1		0		1	0	0	1	1	0	1	1	1	0	1	1	4	0	0	19	98	111	15	0
0	0	31	F	0	25.5064	0.83	0.92	0	55		6	6	6	6	101	72	100	0	0	0	0	0	0	0	0	6	1	1		1	0	3	5	4	0	5	5	6	5	6	3	5	0	0	11	67	76	15	0
0	0	33	F	1	24.579	1.11	1.26	0	26	0	1	0.5	1	0.5	99	62	99	0	0	0	0	0	0	0	0	1		0		1	0	0	1	1	0	1	1	1	0	1	1	4	0	0	15	66	83	15	0
0	0	69	M	1	23.6226	0.9	6.85	0	58		4	4	4	4	105	71	91	0	0	0	0	2	0	1	0	4	2	1		1	0	0	3	1	0	2	3	4	3	4	4	5	0	0	15	65	74	15	0
0	0	82	M	1	22.2908	1.34	7.06	0	60	2	4	3	4	3	121	78	100	0	0	0	0	2	1	0	0	4		0	1	1	1	1	3	3	0	4	4	3	3	3	3	5	0	0	15	72	84	14	0
0	0	57	F	1	39.1091	0.76	1.93	0	48		2	2	2	2	113	66	100	0	0	0	0	9	1	1	0	2		0		1	0	1	2	2	0	2	2	2	1	2	1	4	0	0	17	60	71	15	0
0	0	60	F	1	23.5156	3.45	6.8	1	63	1	3	2	3	1.5	155	141	93	0	0	0	0	1	0	0	0	3	2	0	0	1	0	0	3	1	1	1	3	3	2	3	3	6	0	0	27	123	131	15	0
0	0	31	M	1	24.0327	1.79	1.79	0	33	4	6	5	6	5	112	93	100	0	0	0	0	0	0	0	0	6	3	0		1	2	0	6	3	0	3	6	6	5	4	6	5	0	0	22	71	83	9	1
0	0	57	F	1	29.375	1.05	2.05	0	46	0	1	0.5	1	0.5	139	84	99	0	0	0	0	1	1	0	0	1		0		1	0	0	1	1	0	1	1	1	0	1	1	4	0	0	15	71	87	15	0
0	0	53	F	1	44.5703	1.05	3.97	0	43		1	1	1	1	157	35	98	0	0	0	0	0	0	0	0	1		0		1	0	0	1	1	0	1	1	1	0	1	1	4	0	0	21	53	81	15	0
0	0	86	M	1	23.1834	0.39	6.89	5	69		1	1	1	1	88	65	98	1	0	0	2	4	1	0	0	1		0		1	0	0	1	1	0	1	1	1	0	1	1	4	0	0	15	42	52	15	0
0	0	85	M	1	29.7734	0.16	1.67	1	64		1	1	1	1	142	63	83	0	0	0	0	0	0	0	0	1		0		1	0	0	1	1	0	1	1	1	0	1	1	4	0	0	18	56	77	15	0
0	0	76	F	0	25.1532	0.98	3.24	1	40		2	2	2	2	129	85	99	0	0	0	0	1	0	0	0	2		1		1	0	0	1	1	0	2	1	2	1	2	2	4	0	0	14	74	85	15	0
0	0	91	F	1	24.1797	1.85	4.78	1	74	4	4	2.5	4	2.5	174	33	96	0	0	0	0	1	1	0	0	1		1		0	0	0	0	0	0	1	0	1	1	1	1	4	0	0	18	60	74	15	0
0	0	52	F	1	18.6505	1.71	1.71	0	37	3	3	2	3	2	136	86	98	0	0	0	0	0	0	0	0	1		0		1	0	0	1	1	0	1	1	1	0	1	1	4	0	0	20	71	86	15	0
0	0	59	F	1	23.3867	0.75	0.75	0	43		1	1	1	1	106	82	94	0	0	0	0	0	0	0	0	1		0	0	1	0	0	1	1	0	1	1	1	0	1	1	5	0	0	22	63	67	15	0
0	0	37	M	1	27.6857	0.07	0.32	0	15		0	0	0	0	119	83	92	0	0	0	0	1	0	0	1	0				0	0		0	0	0	0	0	0	0	0	0	2	0	0	14	73	84	15	0
0	0	67	M	1	24.8356	2.98	2.98	0	56	1	1	1	1	1	131	57	100	0	0	0	0	0	0	0	0	1		0		1	0	0	1	1	0	1	1	1	0	1	1	4	0	0	14	68	77	15	0
0	0	78	M	1	34.2193	4.33	4.33	0	33	2	2	1.5	4	2.2	151	63	93	0	0	0	0	2	0	1	0	1		0		1	0	0	1	1	0	1	1	1	0	1	1	4	0	0	13	70	89	15	0
0	0	30	F	1	25.4604	1.56	6.63	0	36	3	3	2.5	3	2.5	140	105	93	0	0	1	0	1	0	0	0	2	1	0	0	1	0	0	2	1	1	1	2	2	1	2	2	6	0	0	24	73	89	15	0
0	0	59	M	1	29.0253	2.85	2.85	0	25	2	2	2	2	1.66667	128	76	97	0	0	0	0	1	0	0	1	2		2		0	0	0	0	0	0	2	0	2	2	2	2	4	0	0	21	84	95	15	0
0	0	44	M	0	26.9061	1.05	1.05	0	48	0	2	1	2	1	119	60	93	0	0	0	0	0	0	0	0	2		1		1	0	0	1	1	0	2	1	2	1	2	2	4	0	0	18	51	64	15	0
0	0	60	M	1	54.3413	0.3	6.19	1	67		4	4	4	4	116	88	94	0	0	0	0	1	1	0	0	4		2		1	0	1	2	2	0	4	2	4	3	4	3	4	0	0	25	58	73	15	0
0	0	59	F	1	24.4646	1.52	1.52	0	48	0	1	0.5	1	0.5	157	91	100	0	0	0	0	0	0	0	0	1		0		1	0	0	1	1	0	1	1	1	0	1	1	4	0	0	14	94	109	15	0
0	0	34	M	1	31.3806	0.83	0.83	0	39		1	1	1	1	144	58	99	0	0	0	0	0	0	0	0	1		0		1	0		1	1	0	1	1	1	0	1	1	3	0	0	12	84	96	15	0
0	0	58	M	1	31.9602	2.53	2.59	0	35	2	2	2	2	1.33333	105	89	96	0	0	0	0	0	0	0	0	2		1		1	0	0	1	1	0	2	1	2	1	2	2	4	0	0	21	55	68	15	0
0	0	55	F	1	36.4721	0.2	1.25	0	24		1	1	1	1	131	74	98	0	0	0	0	1	0	0	0	1				1	0		1	1	0	1	1	1	0	1	1	2	0	0	21	69	84		0
0	0	52	F	1	33.3816	0.5	0.5	0	46		1	1	1	1	111	81	92	0	0	0	0	0	0	0	0	1		0		1	0	0	1	1	0	1	1	1	0	1	1	4	0	0	16	69	77	15	0
0	0	44	F	1	29.407	2.73	7.97	0	27	1	1	0.5	1	0.333333	113	106	94	0	0	0	0	0	0	0	0	0		0	0	0	0	0	0	0	0	0	0	0	0	0	0	5	0	0	23	69	78	15	0
0	0	49	F	0	27.4561	0.61	0.61	0	23		1	1	1	1	161	65	100	0	0	1	0	1	0	0	0	1		0		1	0	0	1	1	0	1	1	1	0	1	1	4	0	0	9	84	96	15	0
0	0	63	F	1	20.9745	2.75	2.81	1	64	1	1	1	1	1	106	48	99	0	0	0	0	0	0	0	0	1				1	0		1	1	0	1	1	1	0	1	1	2	0	0	21	57	68	15	0
0	0	90	F	1	27.8307	1.55	5.39	0	81	1	1	1	1	1	133	36	98	0	1	0	0	3	0	1	0	1		0		1	0	0	1	1	0	1	1	1	0	1	1	4	0	0	12	29	55	15	0
0	0	36	M	1	26.6012	0.44	0.44	0	41		1	1	1	1	113	102	98	0	0	0	0	0	0	0	0	1				1	0		1	1	0	1	1	1	0	1	1	2	0	0	17	85	91	15	0
0	0	77	F	1	28.2599	3.17	3.17	0	72	1	1	1	1	1	142	70	98	0	0	0	0	0	0	0	0	1		0		1	0	0	1	1	0	1	1	1	0	1	1	4	0	0	11	71	90	15	0
0	0	78	M	1	23.0825	1.02	2.2	0	67	0	1	0.5	1	0.5	60	81	90	0	0	0	0	0	0	0	0	1	0	0		1	0	0	1	1	0	1	1	1	0	1	1	5	0	0	23	32	40	15	0
0	0	62	M	1	26.8441	0.87	3.07	0	33		0	0	0	0	138	75	99	0	0	0	0	2	0	1	0	0		0		0		0	0	0	0	0	0	0	0	0	0	3	0	0	9	93	111	15	0
0	0	69	F	1	25.4777	2.55	2.55	0	51	1	1	1	1	1	160	128	95	0	0	0	0	0	0	0	0	1		0		1	0	0	1	1	0	1	1	1	0	1	1	4	0	0	15	78	100	15	0
0	0	86	F	1	30.3018	3.04	4.05	0	83	1	2	1.5	2	1.25	182	31	95	0	1	0	0	4	0	1	0	2		0		1	0	1	2	2	0	2	2	2	1	2	1	4	0	0	17	42	76	15	0
0	0	59	F	0	24.6257	0.28	0.55	0	17		0	0	0	0	129	77	100	0	0	1	0	1	0	0	0	0				0	0		0	0	0	0	0	0	0	0	0	2	0	0	16	74	90	15	0
0	0	29	F	1	17.4818	1.14	10.98	8	65	1	5	3	5	3	116	113	99	0	0	0	0	2	0	1	0	5		0		1	0	4	5	5	0	5	5	5	4	5	1	4	0	0	13	73	82	15	0
0	0	55	F	1	26.2227	0.8	11.08	0	54		2	2	2	2	171	72	96	0	0	0	0	10	1	1	1	2		1		1	0	0	1	1	0	2	1	2	1	2	2	4	0	0	6	79	100	15	0
0	0	57	M	1	25.4713	0.74	1.79	0	48		2	2	2	2	141	88	100	0	0	0	0	1	0	0	1	2	2	0		0	0	0	2	0	0	0	2	2	2	2	2	5	0	0	12	88	102	10	1
0	0	74	M	1	40.0949	1.07	1.07	0	69		2	2	2	2	152	29	97	0	0	0	0	3	1	1	0	2		0		1	0	1	2	2	0	2	2	2	1	2	1	4	0	0	30	50	58	15	0
0	0	66	F	1	45.2249	0.63	0.63	0	41		1	1	1	1	145	62	98	0	0	0	0	1	0	0	1	1		0		1	0	0	1	1	0	1	1	1	0	1	1	4	0	0	11	63	84	15	0
0	0	72	M	1	32.5813	0.63	1.57	0	48		1	1	1	1	140	58	97	0	0	0	0	0	0	0	0	1		0		1	0	0	1	1	0	1	1	1	0	1	1	4	0	0	13	76	93	15	0
0	0	56	M	1	32.964	1.1	1.11	0	36		2	2	2	2	159	57	97	0	0	1	0	2	1	0	0	2		0		1	0	1	2	2	0	2	2	2	1	2	1	4	0	0	19	73	95	15	0
0	0	84	M	1	26.6058	3.32	3.32	0	59	1	1	1	1	1	224	56	98	0	0	1	0	3	0	1	0	1		0		1	0	0	1	1	0	1	1	1	0	1	1	4	0	0	15	75	112	15	0
0	0	48	M	1	23.0308	0.88	6.61	2	72		1	1	1	1	106	88	93	0	0	0	0	2	0	1	0	1		0		1	0	0	1	1	0	1	1	1	0	1	1	4	0	0	24	65	74	15	0
0	0	47	M	0	44.9248	0.05	1.08	0	5				1	1	133	69	95	0	0	0	0	1	0	0	1	1				1			1	1	0	1	1	1	0	1	1	1	0	0					0
0	0	36	F	0	18.6115	5.28	53.14	3	61	4	4	2.5	4	2.16667	146	93	100	0	0	0	2	3	0	0	0	1		1		0	0	0	0	0	0	1	0	1	1	1	1	4	0	0	13	88	111	15	0
0	0	25	M	1	30.0726	4.08	4.99	0	54	5	6	5.5	6	4	95	116	93	0	0	0	0	1	0	0	1	6	4	0	0	1	0	1	6	2	1	2	6	6	5	6	5	6	0	0	30	63	71	15	0
0	0	19	F	0	29.9688	0.74	1.92	0	48		1	1	1	1	164	87	95	0	0	0	0	0	0	0	0	1		0		1	0	0	1	1	0	1	1	1	0	1	1	4	0	0	18	60	72	15	0
0	0	19	M	0	18.642	0.58	0.58	0	38		1	1	1	1	122	80	100	0	0	0	0	0	0	0	0	1		0		1	0	0	1	1	0	1	1	1	0	1	1	4	0	0	14	67	79	15	0
0	0	74	M	1	24.321	1.08	2.05	0	71	0	1	0.5	1	0.5	159	39	97	0	0	0	0	3	0	1	1	1		0		1	0	0	1	1	0	1	1	1	0	1	1	4	0	0	18	67	89	15	0
0	0	79	M	0	36.898	0.45	4.79	1	56		5	5	5	5	121	119	98	0	0	0	0	0	0	0	0	5	0	0	2	1	1	1	3	3	1	5	5	3	4	4	4	6	0	0	19	76	86	14	0
0	0	64	M	1	30.2725	0.62	0.62	0	37		0	0	0	0	132	58	97	0	0	0	0	2	0	0	1	0		0		0	0	0	0	0	0	0	0	0	0	0	0	4	0	0	15	75	89	15	0
0	0	79	F	1	29.0606	4.21	4.21	0	35	3	3	2.5	4	2.4	107	74	96	0	0	0	0	0	0	0	0	2		1		1	0	0	1	1	0	2	1	2	1	2	2	4	0	0	16	61	72	15	0
0	0	25	M	1	27.5027	10.79	20.85	0	39	1	1	1	5	2.71429	125	92	97	0	0	0	0	10	0	1	0	1		0		1	0	0	1	1	0	1	1	1	0	1	1	4	0	0	16	73	89	15	0
0	0	81	M	1	34.6102	1.88	2.28	0	69	3	3	2	3	2	149	57	95	0	0	0	0	2	0	1	0	1	0	0		1	0	0	1	1	0	1	1	1	0	1	1	5	0	0				15	0
0	0	70	F	1	19.1467	0.1	0.96	0	32		0	0	0	0	157	99	100	0	0	0	0	1	0	0	0	0		0		0		0	0	0	0	0	0	0	0	0	0	3	0	0	23	85	101		0
0	0	86	M	1	26.7284	1.72	20.11	5	72	2	5	3.5	5	3.5	139	68	100	0	0	0	2	3	0	0	1	5	3	0		1	0	1	5	2	0	2	5	5	4	5	4	5	0	0	12	81	116	9	1
0	0	70	F	1	18.5737	0.84	5	0	61		2	2	2	2	96	115	100	0	0	0	0	0	0	0	0	2		0	1	1	0	0	1	1	0	2	2	1	1	2	2	5	0	0	23	74	79	15	0
0	0	59	M	1	32.089	3.29	3.29	0	37	2	2	2	2	1.5	136	51	99	0	0	0	0	0	0	0	0	2		0		1	0	1	2	2	0	2	2	2	1	2	1	4	0	0	13	71	88	15	0
0	0	41	M	0	32.7561	0.87	0.87	0	21		2	2	2	2	188	64	99	0	0	0	0	0	0	0	0	2		1	0	1	0	0	1	1	0	2	1	2	1	2	2	5	0	0	15	96	108	15	0
0	0	42	M	0	28.3871	0.51	0.51	0	12		1	1	1	1	91	63	96	0	0	0	0	0	0	0	0	1				1	0		1	1	0	1	1	1	0	1	1	2	0	0	16	60	65	15	0
0	0	62	M	1	23.8367	0.74	1.83	0	53		1	1	1	1	117	140	97	0	0	0	0	0	0	0	0	1		0		1	0	0	1	1	0	1	1	1	0	1	1	4	0	0	16	84	93	15	0
0	0	29	F	1	24.5675	0.86	1.34	0	46		1	1	1	1	111	89	100	0	0	0	0	1	0	0	1	1		0		1	0	0	1	1	0	1	1	1	0	1	1	4	0	0	9	81	88	15	0
0	0	72	F	1	20.765	1.65	2.76	0	55	1	1	1	1	1	132	74	96	0	0	0	0	0	0	0	0	1		0		1	0	0	1	1	0	1	1	1	0	1	1	4	0	0	23	85	52	15	0
0	0	39	F	0	18.7026	1.17	1.17	0	27		2	2	2	2	133	95	91	0	0	0	0	1	0	0	0	2		2	0	0	0	0	0	0	0	2	0	2	2	2	2	5	0	0	16	93	102	15	0
0	0	61	M	1	37.8452	0.93	2.28	0	45		3	3	3	3	131	96	97	0	0	0	0	1	1	0	0	3		1		1	0	1	2	2	0	3	2	3	2	3	2	4	0	0	21	87	81	15	0
0	0	65	F	1	28.0998	0.44	0.44	0	60		4	4	4	4	129	68	99	0	0	0	0	0	0	0	0	4				1	0	3	4	4	0	4	4	4	3	4	1	3	0	0	13	63	81	15	0
0	0	60	M	1	25.3823	0.69	0.7	0	36		1	1	1	1	161	71	100	0	0	0	0	8	0	1	0	1		0		1	0	0	1	1	0	1	1	1	0	1	1	4	0	0	24	88	103	15	0
0	0	34	F	1	21.3841	1.49	4.51	0	66	3	3	3	3	3	94	106	99	0	0	0	0	2	0	1	0	3		2		1	0	0	1	1	0	3	1	3	2	3	3	4	0	0	19	67	73	15	0
0	0	67	M	1	20.7967	1.95	28.85	15	44	4	6	5	6	5	103	98	100	1	0	1	2	7	1	1	0	6		3	1	1	0	1	2	2	0	6	3	5	5	6	5	5	0	0	20	62	69	15	0
0	0	88	F	1	25.4551	1.48	2.59	0	68	1	1	1	1	1	166	38	97	0	0	0	0	3	1	1	0	1		0		1	0	0	1	1	0	1	1	1	0	1	1	4	0	0	17	47	79	15	0
0	0	18	F	1	18.4661	1.99	3.79	0	36	1	1	1	1	1	101	146	97	0	0	0	0	2	0	0	1	1		0		1	0	0	1	1	0	1	1	1	0	1	1	4	0	0	34	74	80	15	0
0	0	25	F	1	37.3582	2.35	31.98	27	26	1	3	2	3	1.33333	107	80	96	0	0	0	0	0	0	0	0	3	2	0		1	0	0	3	1	0	1	3	3	2	3	3	5	0	0	11	65	88	15	0
0	0	69	M	0	31.051	0.73	3.03	0	26		0	0	0	0	148	92	97	0	0	0	0	0	0	0	0	0		0		0	0	0	0	0	0	0	0	0	0	0	0	4	0	0	20	100	110	15	0
0	0	60	F	0	21.2585	0.87	2.2	0	50		1	1	1	1	151	63	100	0	0	0	0	8	0	1	0	1				1	0		1	1	0	1	1	1	0	1	1	2	0	0	16	72	102	15	0
0	0	89	F	1	24.3811	0.98	0.98	0	62		1	1	1	1	139	70	99	0	0	0	0	0	0	0	0	1		0		1	0	0	1	1	0	1	1	1	0	1	1	4	0	0	15	69	89	15	0
0	0	98	M	1	23.7212	1.64	3.41	0	81	2	4	3	4	3	108	80	100	0	0	0	0	0	0	0	0	4		0		1	0	3	4	4	0	4	4	4	3	4	1	4	0	0	15	58	69	15	0
0	0	23	F	1	21.3741	0.88	0.88	0	29		1	1	1	1	124	69	99	0	0	0	0	0	0	0	0	1		0		1	0	0	1	1	0	1	1	1	0	1	1	4	0	0	20	71	84	15	0
0	0	62	M	0	23.5102	2.91	2.91	0	55	2	2	2	2	2	146	39	99	0	0	0	2	3	0	0	0	2		0	0	1	0	1	2	2	0	2	2	2	1	2	1	5	0	0	14	64	83	15	0
0	0	36	F	1	24.5775	0.64	1.84	0	26		2	2	2	2	101	90	93	0	0	0	0	0	0	0	0	2		1		1	0	0	1	1	0	2	1	2	1	2	2	4	0	0	22	65	73	15	0
0	0	65	F	0	29.7339	0.88	3.9	0	48		1	1	1	1	116	70	100	0	0	0	0	1	1	0	0	1		0		1	0	0	1	1	0	1	1	1	0	1	1	4	0	0	15	67	79	15	0
0	0	82	M	1	25.5593	1.28	1.28	0	69	1	3	2	3	2	88	109	97	0	1	1	0	2	0	0	0	3		1		1	0	1	2	2	0	3	2	3	2	3	2	4	0	0	17	55	63	15	0
0	0	74	F	1	27.8159	1.05	1.75	1	47		1	1	1	1	123	85	99	0	0	0	0	0	0	0	0	1		0		1	0	0	1	1	0	1	1	1	0	1	1	4	0	0	16	49	75	15	0
0	0	58	M	1	49.7589	0.63	0.63	0	37		1	1	1	1	118	87	93	0	0	0	0	0	0	0	0	1		0		1	0	0	1	1	0	1	1	1	0	1	1	4	0	0	24	71	83	15	0
0	0	80	F	1	31.7399	3.85	3.86	0	58	1	1	1	1	1	132	37	99	0	0	0	0	1	1	0	0	1		0		1	0	0	1	1	0	1	1	1	0	1	1	4	0	0	13	42	70	15	0
0	0	56	M	1	30.9224	0.72	0.72	0	35		1	1	1	1	143	72	84	0	0	0	0	0	0	0	0	1		0		1	0	0	1	1	0	1	1	1	0	1	1	4	0	0	23	98	105	15	0
0	0	21	F	1	27.4816	1.38	3.75	0	44	0	1	0.5	1	0.5	121	98	100	0	0	0	0	0	0	0	0	1		0	0	1		0	1	1	0	1	1	1	0	1	1	4	0	0	25	73	84	15	0
0	0	71	M	0	21.2654	0.98	1.27	0	41		3	3	3	3	116	77	100	0	0	0	0	0	0	0	0	3		1		2	0	0	2	2	0	3	2	3	1	3	3	4	1	2	17	82	103	15	0
0	0	57	M	1	25.3061	1.28	6.23	2	30	0	1	0.5	1	0.5	121	56	100	0	0	0	0	0	0	0	0	1		0		1	0	0	1	1	0	1	1	1	0	1	1	4	0	0	18	67	76	8	1
0	0	25	F	0	19.4051	0.87	1.13	0	28		1	1	1	1	107	58	99	0	0	0	0	0	0	0	0	1				1	0		1	1	0	1	1	1	0	1	1	2	0	0	18	64	75	15	0
0	0	52	F	1	25.3154	1.03	1.3	0	30		1	1	1	1	159	91	98	0	0	1	0	1	0	0	0	1		0		1	0	0	1	1	0	1	1	1	0	1	1	4	1	1	16	51	69	15	0
0	0	36	F	1	23.8565	1.6	3.27	0	41	2	2	2	2	2	97	85	100	0	0	0	0	0	0	0	0	2		1		1	0	0	1	1	0	2	1	2	1	2	2	4	0	0	18	68	77	15	0
0	0	81	F	1	40.8154	1.98	2.34	0	53	2	2	2	2	2	138	77	95	0	0	0	0	0	0	0	0	2		0		1	0	1	2	2	0	2	2	2	1	2	1	4	0	0	14	63	77	15	0
0	0	78	F	1	28.2889	3.09	4.13	0	35	0	1	0.5	1	0.5	153	65	98	0	0	1	0	1	0	0	0	1		0		1	0	0	1	1	0	1	1	1	0	1	1	4	0	0	16	70	90	15	0
0	0	35	M	1	27.9793	1.08	3.17	0	30	0	2	1	2	1	113	59	98	0	0	0	0	0	0	0	0	2		0		1	0	1	2	2	0	2	2	2	1	2	1	4	0	0	16	69	79	15	0
0	0	79	M	1	29.8122	1.6	1.6	0	51	0	2	1	2	1	180	72	97	0	0	0	0	2	0	1	0	2		1		1	0	0	1	1	0	2	1	2	1	2	2	4	0	0	20	96	113	15	0
0	0	84	M	1	26.1224	1.26	1.26	0	61		1	1	1	1	153	70	100	0	0	0	0	3	0	1	0	1		0		1	0	0	1	1	0	1	1	1	0	1	1	4	0	0	22	90	107	15	0
0	0	63	M	1	40.6979	1.01	2.15	0	46		1	1	1	1	152	65	98	0	0	0	0	0	0	0	0	1		0		1	0	0	1	1	0	1	1	1	0	1	1	4	0	0	18	89	100	15	0
0	0	40	F	1	33.4375	1.14	11.7	4	40	0	4	2	4	2	114	70	100	0	0	0	0	1	0	0	1	4	2	1		1	0	0	3	1	0	2	3	4	3	4	4	5	0	0	16	67	74	15	0
0	0	53	M	1	24.5062	5.17	7.4	0	34	1	1	1	1	0.6	180	37	100	0	0	0	0	0	0	0	0	1		0		1	0	0	1	1	0	1	1	1	0	1	1	4	0	0	17	82	107	15	0
0	0	54	M	1	23.6794	1.86	9.95	0	59	3	3	3	3	3	101	65	95	0	0	0	0	0	0	0	0	3		0	0	1	0	2	3	3	0	3	3	3	2	3	1	5	0	0	14	59	68	15	0
0	0	75	M	1	29.6914	3.93	6.85	0	54	2	2	2	2	2	119	90	98	0	0	0	0	0	0	0	0	2		0		1	0	1	2	2	0	2	2	2	1	2	1	4	0	0	13	70	85	15	0
0	0	37	M	1	62.1906	2.81	6.66	0	27	1	1	1	1	1	195	92	80	0	0	0	0	0	0	0	0	1		0		1	0	0	1	1	0	1	1	1	0	1	1	4	0	0	15	88	119	15	0
0	0	43	M	0	32.1107	0.35	1.21	0	27		0	0	0	0	134	75	99	0	0	0	0	1	0	0	1	0		0	0	0	0	0	0	0	0	0	0	0	0	0	0	5	0	0	10	70	86	15	0
0	0	36	F	1	21.9602	1.24	5.15	0	38	1	1	1	1	1	125	77	99	0	0	0	0	0	0	0	0	1		0	0	1	0	0	1	1	0	1	1	1	0	1	1	5	0	0	12	92	100	15	0
0	0	49	M	1	32.5878	1.11	1.11	0	23		1	1	1	1	162	107	100	0	0	0	0	0	0	0	0	1		0	0	1	0	0	1	1	0	1	1	1	0	1	1	5	0	0	21	77	90	15	0
0	0	52	M	0	28.3937	1.13	1.13	0	23		1	1	1	1	117	54	98	0	0	0	0	0	0	0	0	1		0		0	0	1	1	1	0	1	1	1	1	1	0	4	0	0	20	63	77	15	0
0	0	77	F	1	25.9313	3.88	3.94	0	48	1	1	1	1	1	132	70	98	0	0	0	0	0	0	0	0	1		0		1	0	0	1	1	0	1	1	1	0	1	1	4	0	0	14	132	122	15	0
0	0	73	F	1	20.4065	0.75	5.04	0	71		1	1	1	1	154	124	94	0	0	1	0	9	0	1	0	1		0		1	0	0	1	1	0	1	1	1	0	1	1	4	0	0	21	77	95	15	0
0	0	50	M	1	24.6824	9.95	15.68	0	43	5	5	3	5	2	128	86	98	0	0	0	0	0	0	0	0	1		0		1	0	0	1	1	0	1	1	1	0	1	1	4	0	0	13	66	80	15	0
0	0	81	F	1	24.8877	0.75	6.06	4	59		2	2	2	2	120	69	99	0	0	0	0	1	0	0	1	2		1		1	0	0	1	1	0	2	1	2	1	2	2	4	0	0	18	83	82	15	0
0	0	50	M	1	24.2361	3.49	26.6	0	64	2	3	2.5	5	3	104	86	97	0	0	0	0	2	0	1	0	3		1	0	1	0	1	2	2	0	3	2	3	2	3	2	5	0	0	20	70	78	15	0
0	0	79	M	1	25.3554	0.88	4.59	2	58		2	2	2	2	107	60	94	0	0	0	0	2	0	0	1	2		0		1	1	0	2	2	0	2	2	2	1	1	2	4	0	0	20	49	64	13	0
0	0	58	F	1	25.7333	1.71	1.72	0	20	0	1	0.5	1	0.5	129	73	100	0	0	0	0	0	0	0	0	1		0		1	0	0	1	1	0	1	1	1	0	1	1	4	0	0	18	60	76	15	0
0	0	23	F	1	39.5625	0.92	3.88	0	32		0	0	0	0	119	85	97	1	0	0	0	1	0	0	0	0		0		0	0	0	0	0	0	0	0	0	0	0	0	4	0	0	11	67	79	15	0
0	0	59	F	1	20.8611	1.7	1.99	0	53	1	4	2.5	4	2.5	145	62	93	0	0	0	0	0	0	0	0	4	3	0		1	0	0	4	1	0	1	4	4	3	4	4	5	0	0	14	80	96	7	1
0	0	27	F	1	23.2874	1.54	1.54	0	77	4	4	4	4	4	111	142	100	0	0	0	0	2	0	1	0	4		3		1	0	0	1	1	0	4	1	4	3	4	4	4	0	0	42	64	75	15	0
0	0	42	M	1	32.3062	0.51	2.51	0	26		1	1	1	1	128	75	95	0	0	0	0	0	0	0	0	1		0		1	0	0	1	1	0	1	1	1	0	1	1	4	0	0	17	69	82	15	0
0	0	19	F	1	21.0041	1.5	1.5	0	36	5	5	3.5	5	3.5	114	117	100	0	0	0	0	0	0	0	0	2		0	0	1	1	0	2	2	0	2	2	2	1	1	2	5	0	0	22	72	83	15	0
0	0	60	M	1	31.7667	0.79	1.37	0	38		0	0	0	0	112	54	97	0	0	0	0	0	0	0	0	0		0		0	0	0	0	0	0	0	0	0	0	0	0	4	0	0	8	81	94	15	0
0	0	44	F	0	39.1574	1.1	1.1	0	22		1	1	1	1	135	105	100	0	0	0	0	0	0	0	0	1		0		1	0	0	1	1	0	1	1	1	0	1	1	4	0	0	31	66	84	15	0
0	0	27	M	1	36.3382	2.13	2.13	0	44	0	1	0.5	1	0.5	119	76	99	0	0	0	0	0	0	0	0	1		0		1	0	0	1	1	0	1	1	1	0	1	1	4	0	0	12	84	91	15	0
0	0	41	M	0	21.645	0.6	0.6	0	18		1	1	1	1	138	63	100	0	0	0	0	1	0	0	1	1				1	0	0	1	1	0	1	1	1	0	1	1	3	0	0	18	83	94	15	0
0	0	62	F	1	24.1522	0.69	0.69	0	54		1	1	1	1	110	88	99	1	0	0	0	1	0	0	0	1		0		1	0	0	1	1	0	1	1	1	0	1	1	4	0	0	18	66	82	15	0
0	0	33	F	0	26.9768	0.94	2.82	0	18		1	1	1	1	156	59	98	0	0	0	0	0	0	0	0	1				1	0	0	1	1	0	1	1	1	0	1	1	3	0	0	26	76	85	15	0
0	0	35	M	1	33.0247	2.62	13.6	0	40	2	2	2	5	3	100	95	98	0	0	0	0	0	0	0	0	2		0	0	1	0	1	2	2	0	2	2	2	1	2	1	5	0	0	36	52	68	15	0
0	0	34	M	0		0.62	1.63	0	31		1	1	1	1	144	65	100	0	0	0	0	0	0	0	0	1		0		1	0	0	1	1	0	1	1	1	0	1	1	4	0	0	20	92	104	15	0
1	1	32	F	1	24.9433	0.72	1.67	1	85		6	6	6	6	138	117	95	0	0	0	0	1	0	0	0	6	2	0		1		3	6	4	0	4	6	6	5	6	3	4	1	1	43	62	79	15	0
0	0	69	M	1	28.9699	0.88	1.1	0	38		2	2	2	2	116	63	89	0	0	0	0	0	0	0	0	2		1		1	0	0	1	1	0	2	1	2	1	2	2	4	0	0	16	98	77	15	0
0	0	66	F	1	32.2253	0.81	1.89	0	42		2	2	2	2	158	72	96	0	0	0	0	0	0	0	0	2		1		1	0	0	1	1	0	2	1	2	1	2	2	4	0	0	16	74	105	15	0
0	0	25	M	0	27.4653	1.09	1.09	0	44		3	3	3	3	142	51	100	0	0	0	0	0	0	0	0	3		0		0	0	3	3	3	0	3	3	3	3	3	0	4	0	0	16	86	98	15	0
0	0	32	M	1	27.963	1.94	1.95	0	23	1	1	0.5	1	0.5	114	75	99	0	0	0	0	0	0	0	0	0		0		0	0	0	0	0	0	0	0	0	0	0	0	4	0	0	17	75	83	15	0
0	0	49	M	1	27.1616	1.1	2.11	0	31	0	0	0	0	0	162	88	91	0	0	0	0	1	0	0	1	0		0	0	0	0	0	0	0	0	0	0	0	0	0	0	5	0	0	27	98	112	15	0
0	0	47	F	1	36.0304	1.81	7.02	0	55	0	1	0.5	1	0.5	144	72	99	0	0	0	0	3	1	0	0	1		0		1	0	0	1	1	0	1	1	1	0	1	1	4	0	0	22	91	101	15	0
0	0	48	F	1	38.9468	0.94	1.88	0	24		4	4	4	4	133	84	97	0	1	0	0	1	0	0	0	4				0	1	3	4	4	0	4	4	4	4	3	1	3	0	0	15	75	97	14	0
0	0	37	M	0	28.2182	2.06	2.06	0	36	3	3	2.5	3	1.66667	142	128	90	0	0	0	0	0	0	0	0	2	2	0		0	0	0	2	0	0	0	2	2	2	2	2	5	0	0	25	84	95	15	0
0	0	46	M	1	32.548	1.01	1.01	0	36		1	1	1	1	108	95	95	0	0	0	0	0	0	0	0	1		0		1	0	0	1	1	0	1	1	1	0	1	1	4	0	0	18	71	80	15	0
0	0	66	F	1	22.9936	2.27	17.64	9	53	1	1	1	1	0.666667	130	77	100	0	0	0	0	2	0	1	0	1				1	0	0	1	1	0	1	1	1	0	1	1	3	0	0				15	0
0	0	26	F	1	0	1.87	1.88	0	40	4	4	2.5	4	2.5	111	135	99	0	0	0	0	0	0	0	0	1		0	0	1	0	0	1	1	0	1	1	1	0	1	1	5	0	0	27	64	75	15	0
0	0	65	M	1	24.8651	3.17	3.17	0	42	1	1	1	1	1	134	76	97	0	0	0	0	0	0	0	0	1		0		1	0	0	1	1	0	1	1	1	0	1	1	4	0	0	17	67	83	15	0
0	0	31	M	1	32.6735	0.86	1.98	0	25		0	0	0	0	126	79	98	0	0	0	0	0	0	0	0	0		0		0	0	0	0	0	0	0	0	0	0	0	0	4	0	0	17	74	84	15	0
0	0	19	M	1	30.9102	2.29	4.2	0	54	3	5	4	5	2.66667	141	122	100	0	0	0	0	0	0	0	0	5	1	1	0	0	1	2	4	3	1	4	4	5	5	4	3	6	0	0	19	63	86	14	0
0	0	38	M	1	40.9312	0.26	0.26	0	31		0	0	0	0	154	65	100	0	0	0	0	0	0	0	0	0		0		0	0	0	0	0	0	0	0	0	0	0	0	4	0	0	17	84	102	15	0
0	0	33	F	0	35.5492	4.03	4.03	0	29	0	0	0	0	0	140	109	97	0	0	0	0	0	0	0	0	0		0		0	0	0	0	0	0	0	0	0	0	0	0	4	0	0	27	90	99	15	0
0	0	35	F	1	20.0809	0.37	2.05	0	22		1	1	1	1	95	82	96	0	0	0	0	0	0	0	0	1				1	0		1	1	0	1	1	1	0	1	1	2	0	0	12	78	85	15	0
0	0	88	M	1	30.0914	1.65	11	5	53	2	2	1.5	2	1.5	142	61	100	1	0	0	0	3	1	0	1	1				1	0		1	1	0	1	1	1	0	1	1	2	0	0	16	66	89	14	0
0	0	73	F	1	23.9945	0.89	2.9	0	42		1	1	1	1	109	80	93	0	0	0	0	2	0	1	0	1		0		1	0	0	1	1	0	1	1	1	0	1	1	4	0	0	20	59	69	15	0
0	0	68	F	1	35.9699	2.93	2.93	0	50	1	1	1	1	1	154	68	97	0	0	0	0	0	0	0	0	1		0		1	0	0	1	1	0	1	1	1	0	1	1	4	0	0	15	77	100	15	0
0	0	39	M	1	0	0.8	1.3	0	34		3	3	3	3	126	63	100	0	0	0	0	0	0	0	0	3		2		1	0		1	1	0	3	1	3	2	3	3	3	0	0	9	77	89	15	0
0	0	25	F	1	22.2687	1.36	1.36	0	27	1	1	1	1	1	104	45	98	0	0	0	0	0	0	0	0	1		0		1	0		1	1	0	1	1	1	0	1	1	3	0	0	15	47	59	15	0
0	0	71	M	1	38.0762	4.04	20.32	3	79	8	8	6	8	5.75	101	80	99	1	1	1	2	7	1	0	1	6	2	0		1	0	3	6	4	0	4	6	6	5	6	3	5	0	0	16	68	77	15	0
0	0	34	F	1	24.8717	0.92	0.92	0	24		1	1	1	1	103	58	97	0	0	0	0	0	0	0	0	1		0		1	0	0	1	1	0	1	1	1	0	1	1	4	0	0	19	67	77	15	0
0	0	66	F	1	27.5076	1	5.25	0	39		3	3	3	3	131	71	91	0	0	0	0	0	0	0	0	3	2	0		1	0	0	3	1	0	1	3	3	2	3	3	5	0	0	21	73	88	15	0
0	0	77	F	0	26.2643	0.86	1.21	0	50		1	1	1	1	136	65	98	0	0	0	0	0	0	0	0	1		0		1	0	0	1	1	0	1	1	1	0	1	1	4	0	0	10	63	89	15	0
0	0	56	M	1	27.3588	3.96	3.97	0	33	0	0	0	0	0	141	75	96	0	0	0	0	2	0	1	0	0		0		0	0	0	0	0	0	0	0	0	0	0	0	4	0	0	19	95	102	15	0
0	0	23	F	1	38.7584	0.97	1.17	0	21		1	1	1	1	99	104	97	0	0	0	0	0	0	0	0	1		0		1	0	0	1	1	0	1	1	1	0	1	1	4	0	0	21	85	99	15	0
0	0	72	M	1	32.6543	1.2	2.97	0	54	4	4	2.5	4	2.5	139	64	100	0	0	0	0	3	0	1	0	1		0		1	0	0	1	1	0	1	1	1	0	1	1	4	0	0	10	104	113	15	0
0	0	51	M	1	21.5924	0.81	1.3	0	27		2	2	2	2	115	60	98	0	0	0	0	0	0	0	0	2		1		1	0	0	1	1	0	2	1	2	1	2	2	4	0	0	12	78	85	15	0
0	0	73	M	1	27.4423	0.8	0.99	0	54		0	0	0	0	136	64	98	0	0	0	0	0	0	0	0	0		0		0	0	0	0	0	0	0	0	0	0	0	0	4	0	0	18	77	92	15	0
0	0	70	M	1	24.7495	3.87	3.9	0	71	1	1	1	1	1	127	83	98	0	0	0	0	9	1	1	0	1		0		1	0	0	1	1	0	1	1	1	0	1	1	4	0	0	17	75	86	15	0
0	0	46	M	0	27.024	3.33	15.84	9	56	2	3	2.5	3	2.25	81	100	99	0	0	0	0	1	0	0	0	3		1		2	0	0	2	2	0	3	2	3	1	3	3	4	1	1	16	62	71	15	0
0	0	30	M	1	38.9416	0.77	10.29	6	27		1	1	1	1	153	73	100	0	0	0	0	0	0	0	0	1		0		1	0	0	1	1	0	1	1	1	0	1	1	4	0	0	14	89	112	15	0
0	0	88	M	1	28.4055	2	2.9	0	61	1	1	1	1	1	137	58	99	0	0	1	0	3	0	1	0	1		0		1	0	0	1	1	0	1	1	1	0	1	1	4	0	0	15	53	69	15	0
0	0	64	F	1	34.7405	0.32	1.05	0	45		1	1	1	1	148	71	100	0	0	0	0	0	0	0	0	1		0		1	0	0	1	1	0	1	1	1	0	1	1	4	0	0	18	83	98	15	0
0	0	46	M	1	26.8238	2.04	13.02	0	52	4	4	2.5	4	2	121	101	98	0	0	0	0	0	0	0	0	1		0	0	1	0	0	1	1	0	1	1	1	0	1	1	5	0	0	16	67	79	15	0
0	0	45	F	1	25.9645	0.72	5.87	0	54		8	8	8	8	110	97	91	0	0	0	0	0	0	0	0	8	3	0		1	1	3	8	5	0	5	8	8	7	7	5	5	0	0	15	74	81	15	0
0	0	85	F	1	30.3018	1.12	2.7	0	79	1	1	1	1	1	152	61	96	0	0	0	0	1	0	0	0	1		0		1	0	0	1	1	0	1	1	1	0	1	1	4	0	0	16	55	79	15	0
0	0	32	F	1	26.5887	2.18	7.97	3	27	1	1	1	2	1	138	58	99	0	0	0	0	1	0	0	1	2		1		1	0	0	1	1	0	2	1	2	1	2	2	4	0	0				15	0
0	0	31	F	0	21.7923	0.98	6.18	0	26		1	1	1	1	162	64	100	0	0	0	0	0	0	0	0	1		0		1	0	0	1	1	0	1	1	1	0	1	1	4	0	0	13	111	149	15	0
0	0	35	F	0	38.5343	2.09	2.09	0	42	2	3	2.5	3	2.5	103	60	92	0	0	0	0	0	0	0	0	3	2	0		1	0	0	3	1	0	1	3	3	2	3	3	5	0	0	24	38	55	15	1
0	0	33	F	1	27.5546	77.02	104.15	4	39	2	3	2.5	3	2.42857	92	60	91	0	0	0	0	4	0	1	1	3		1	0	2	0	0	2	2	0	3	2	3	1	3	3	5	1	1	17	64	78	15	0
0	0	51	F	0	23.2597	1.63	1.63	0	39	1	1	1	1	1	145	87	100	0	0	0	0	3	0	1	0	1		0	0	1	0	0	1	1	0	1	1	1	0	1	1	5	0	0	37	58	82	15	0
0	0	35	M	0	32.2775	1.37	4.23	0	20	0	0	0	0	0	126	82	100	0	0	0	0	1	1	0	0	0		0	0	0	0	0	0	0	0	0	0	0	0	0	0	5	0	0	21	84	86	15	0
0	0	66	F	1	25.072	1.35	3.5	2	56	0	4	2	4	2	127	75	97	0	0	0	0	0	0	0	0	4		0		1	0	3	4	4	0	4	4	4	3	4	1	4	0	0				15	0
0	0	64	F	1	37.8125	1.44	9.28	2	57	1	3	2	3	2	126	78	100	0	0	0	0	0	0	0	0	3		0		1	2	0	3	3	0	3	3	3	2	1	3	4	0	0	21	67	78	11	0
0	0	60	M	1	24.1344	1.15	1.52	0	44	0	3	1.5	3	1.5	99	55	100	0	0	0	0	2	0	1	0	3		1		1	0	1	2	2	0	3	2	3	2	3	2	4	0	0	8	92	104	15	0
0	0	67	F	1	27.3389	3.1	3.1	0	32	2	2	1	2	1	159	71	99	0	0	0	0	0	0	0	0	0		0	0	0	0	0	0	0	0	0	0	0	0	0	0	5	0	0				15	0
0	0	83	F	1	24.6663	0.79	11.49	4	61		8	8	8	8	74	90	93	0	0	0	0	1	0	0	1	8	2	1	0	4	1	0	7	5	1	6	7	8	4	7	8	6	1	1				13	0
0	0	77	M	0	23.088	0.7	28.84	7	54		1	1	1	1	87	90	95	0	0	0	0	0	0	0	0	1		0		1	0	0	1	1	0	1	1	1	0	1	1	4	0	0	13	50	63	15	0
0	0	51	M	1	40.8336	1.71	5.72	2	35	1	1	1	1	1	102	65	95	0	0	0	0	0	0	0	0	1		0		1	0	0	1	1	0	1	1	1	0	1	1	4	0	0	14	52	66	15	0
0	0	91	M	1	22.6582	1.06	12.81	6	114	0	6	3	6	3	130	68	99	0	0	0	0	0	0	0	0	6		1		1	0	4	5	5	0	6	5	6	5	6	2	4	0	0	12	52	82	6	1
0	0	69	M	1	29.317	0.85	0.85	0	43		0	0	0	0	114	91	92	0	0	0	0	0	0	0	0	0		0		0	0	0	0	0	0	0	0	0	0	0	0	4	0	0	9	87	100	15	0
0	0	20	F	1	18.609	1.65	4.21	2	37	4	4	2.5	4	2.5	120	79	100	0	0	0	0	0	0	0	0	1			0	1	0	0	1	1	0	1	1	1	0	1	1	4	0	0	16	68	82	15	1
0	0	42	M	1	27.8705	1.54	3.08	0	26	1	1	1	1	1	114	71	95	0	0	0	0	0	0	0	0	1		0		1	0	0	1	1	0	1	1	1	0	1	1	4	0	0	16	64	81	15	0
0	0	38	F	1	22.112	2.34	5.42	0	31	1	4	2.5	4	1.66667	108	100	93	0	0	0	0	0	0	0	0	4	2	1		1	0	0	3	1	0	2	3	4	3	4	4	5	0	0	12	74	81	15	0
0	0	75	M	1	22.0245	2.98	2.98	0	40	1	2	1.5	6	3	146	55	95	0	0	0	0	0	0	0	0	2		1		1	0	0	1	1	0	2	1	2	1	2	2	4	0	0				15	0
0	0	57	F	0	29.9671	0.88	1.97	0	21		1	1	1	1	150	74	97	0	0	0	0	0	0	0	0	1		0		1	0	0	1	1	0	1	1	1	0	1	1	4	0	0	18	82	96	15	0
0	0	29	F	0	25.4913	24.95	28.95	0	28	1	2	1.5	3	2.42857	119	106	98	0	0	0	0	0	0	0	0	2		1	0	1	0	0	1	1	0	2	1	2	1	2	2	5	0	0	19	74	83	15	0
0	0	39	F	1	35.9963	0.98	0.98	0	21		0	0	0	0	140	87	100	0	0	0	0	0	0	0	0	0		0		0	0	0	0	0	0	0	0	0	0	0	0	4	0	0	22	120	124	15	0
0	0	84	F	1	26.2284	4.06	4.06	0	62	1	2	1.5	2	1.5	115	77	93	0	0	0	0	2	0	1	0	2		0	0	1	0	1	2	2	0	2	2	2	1	2	1	5	0	0	25	96	101	15	0
0	0	56	M	1	48.4568	0.45	5.59	0	35		2	2	4	4	154	80	95	0	0	0	0	0	0	0	0	4	3	0	0	1	0	0	4	1	1	1	4	4	3	4	4	6	0	0	20	87	104	15	0
0	0	22	M	1	28.1503	0.9	2.62	0	35		1	1	1	1	126	88	98	0	0	0	0	0	0	0	0	1		0	0	1	0	0	1	1	0	1	1	1	0	1	1	5	0	0	23	63	78	15	0
0	0	41	F	1	34.4763	2.14	2.14	0	56	1	1	1	1	0.666667	101	86	95	0	0	0	0	0	0	0	0	1		0		1	0	0	1	1	0	1	1	1	0	1	1	4	0	0	19	63	70	15	0
0	0	23	M	1	25.5605	0.77	2.9	0	29		1	1	1	1	105	73	100	0	0	0	0	0	0	0	0	1		0		1	0	0	1	1	0	1	1	1	0	1	1	4	0	0	16	67	82	15	0
0	0	27	M	1	21.6679	0.74	9.99	0	39		3	3	3	3	145	67	84	0	0	0	0	0	0	0	0	3	2	0		1	0	0	3	1	0	1	3	3	2	3	3	5	0	0	8	88	94	15	0
0	0	73	F	1	19.4669	3.28	3.28	0	52	2	2	2	2	1.5	147	54	100	0	0	0	0	1	0	0	1	2		1		1	0	0	1	1	0	2	1	2	1	2	2	4	0	0	15	77	95	15	0
0	0	38	M	1	23.6248	1.77	1.77	0	33	0	1	0.5	1	0.5	109	58	100	0	0	0	0	0	0	0	0	1		0		1	0	0	1	1	0	1	1	1	0	1	1	4	0	0	18	80	92	15	1
0	0	55	M	1	26.897	1.79	5.86	0	28	0	0	0	0	0	134	85	96	0	0	0	0	0	0	0	0	0		0		0	0	0	0	0	0	0	0	0	0	0	0	4	0	0	24	76	95	15	0
0	0	58	M	1	30.8651	0.92	0.92	0	46		1	1	1	1	140	80	97	0	0	0	0	0	0	0	0	1		0		1	0	0	1	1	0	1	1	1	0	1	1	4	0	0	14	79	94	15	1
0	0	47	M	1	25.9262	1.68	5.83	0	31	0	1	0.5	1	0.5	95	120	94	0	0	0	0	0	0	0	0	1		0		1	0	0	1	1	0	1	1	1	0	1	1	4	0	0	21	73	77	15	0
0	0	86	M	1	26.0318	2.89	7.88	4	92	3	4	3.5	4	3	170	111	96	0	0	0	2	2	0	0	0	4		1		1	0	2	3	3	0	4	3	4	3	4	2	4	0	0	20	76	100	15	0
0	0	57	F	1	28.5075	1.26	1.26	0	50	1	1	1	1	1	116	62	100	0	0	0	0	0	0	0	0	1		0		1	0	0	1	1	0	1	1	1	0	1	1	4	0	0	15	61	73	15	0
0	0	74	M	1	36.0645	0.93	0.93	0	37		0	0	0	0	157	75	95	0	0	0	0	0	0	0	0	0		0		0	0	0	0	0	0	0	0	0	0	0	0	4	0	0	16	80	85	15	0
0	0	39	M	0	18.4083	0.28	0.28	0	18		1	1	1	1	112	79	97	0	0	0	0	0	0	0	0	1		0		1	0	0	1	1	0	1	1	1	0	1	1	4	0	0	12	67	79	15	0
0	0	50	M	0	30.3018	0.53	0.53	0	27		1	1	1	1	160	68	99	0	0	0	0	0	0	0	0	1		0		1	0	0	1	1	0	1	1	1	0	1	1	4	0	0	22	102	115	15	0
0	0	64	F	1	40.4844	1.92	3.96	0	40	0	1	0.5	1	0.5	148	60	100	0	0	0	0	0	0	0	0	1		0		1	0	0	1	1	0	1	1	1	0	1	1	4	0	0	15	63	86	15	0
0	0	76	F	1	22.0622	2.93	14.91	5	76	2	2	2	2	2	108	101	97	0	0	0	0	0	0	0	0	2		1		1	0	0	1	1	0	2	1	2	1	2	2	4	0	0	18	72	88	15	0
0	0	65	F	1	28.9229	0.9	1.98	0	53		6	6	6	6	110	72	99	0	0	0	0	0	0	0	0	6	3	0		1	2	0	6	3	0	3	6	6	5	4	6	5	0	0	11	69	156	7	1
0	0	39	F	1	46.8839	1	5.63	0	43		4	4	4	4	108	83	97	0	0	0	0	0	0	0	0	4	3	0		1	0	0	4	1	0	1	4	4	3	4	4	5	0	0	16	60	68	15	0
0	0	62	M	1	31.1176	0.94	1.82	0	49		2	2	2	2	128	74	96	0	0	0	0	0	0	0	0	2		0		1	0	1	2	2	0	2	2	2	1	2	1	4	0	0	19	79	92	15	0
0	0	82	M	1	33.91	0.27	1.19	0	44		1	1	1	1	137	57	99	0	0	0	0	0	0	0	0	1		0		0	0	1	1	1	0	1	1	1	1	1	0	4	0	0	10	84	98	15	0
0	0	72	M	1	32.1332	5.74	5.74	0	57	2	2	2	3	1.5	145	69	95	0	0	0	0	0	0	0	0	2		1	0	1	0	0	1	1	0	2	1	2	1	2	2	5	0	0	11	80	92	15	0
0	0	87	F	1	18.3718	1.75	5.48	0	62	2	2	1.5	2	1.5	144	87	98	0	0	0	0	3	0	1	0	1		0		1	0	0	1	1	0	1	1	1	0	1	1	4	0	0	16	67	80	15	0
0	0	81	F	1	28	1.07	2.2	0	74	1	6	3.5	6	3.5	127	84	96	0	0	0	0	1	0	0	0	6		0		3	1	2	6	6	0	6	6	6	3	5	4	4	1	1	14	42	61	15	0
0	0	83	F	1	28.5232	3.21	3.21	0	56	1	1	1	1	0.75	147	82	97	0	0	0	0	4	0	1	0	1		0		1	0	0	1	1	0	1	1	1	0	1	1	4	0	0	16	50	56	15	0
0	0	88	M	1	23.3553	0.89	4.83	0	67		2	2	2	2	173	90	94	0	0	0	2	5	1	0	0	2		0		1	0	1	2	2	0	2	2	2	1	2	1	4	0	0	17	91	111	15	0
0	0	84	M	1	18.9772	2.91	4.13	0	55	1	1	1	1	1	161	57	96	0	1	1	2	6	0	1	0	1		0		1	0	0	1	1	0	1	1	1	0	1	1	4	0	0	14	57	75	15	0
0	0	84	F	1	19.9792	1.64	3.76	1	54	2	2	2	2	2	149	37	95	0	0	0	0	1	0	0	1	2		0		1	1		2	2	0	2	2	2	1	1	2	3	0	0	26	36	65	13	0
0	0	80	M	1	28.1907	0.79	2.87	0	53		1	1	1	1	161	88	100	0	0	0	0	0	0	0	0	1		0		1	0	0	1	1	0	1	1	1	0	1	1	4	0	0	16	88	100	15	0
0	0	79	F	1	26.9531	1.11	1.37	0	41	0	1	0.5	1	0.5	156	64	99	0	0	0	0	3	0	1	1	1		0		1	0	0	1	1	0	1	1	1	0	1	1	4	0	0	16	66	86	15	0
0	0	91	M	1	29.656	1.8	1.8	0	47	5	5	3	5	3	155	80	97	0	0	0	0	0	0	0	0	1		0	0	1	0	0	1	1	0	1	1	1	0	1	1	5	0	0	17	125	133	15	0
0	0	82	M	1	29.3374	2.46	2.46	0	47	2	2	2	2	1.33333	106	69	98	0	0	1	0	3	0	1	0	2		1		1	0		1	1	0	2	1	2	1	2	2	3	0	0	12	80	85	15	0
0	0	89	M	1	32.0589	1.05	4.27	2	51		2	2	2	2	130	92	96	0	1	0	0	1	0	0	0	2		1		1	0	0	1	1	0	2	1	2	1	2	2	4	0	0	20	50	75	15	0
0	0	83	F	1	21.813	0.58	10.45	3	67		6	6	6	6	139	93	82	0	0	0	0	4	0	1	1	6	2	1	0	1	1	1	5	3	1	4	5	6	5	5	5	6	0	0	23	60	87	14	0
0	0	75	M	1	20.234	0.84	2.93	0	49		1	1	1	1	108	71	99	0	0	0	0	1	0	0	1	1		0		1	0	0	1	1	0	1	1	1	0	1	1	4	0	0	19	65	75	15	0
0	0	87	M	1	29.3031	1.11	3.27	0	51		1	1	1	1	148	57	99	0	0	0	0	1	0	0	1	1	0	0		1	0	0	1	1	0	1	1	1	0	1	1	5	0	0	17	73	91	15	0
0	0	73	M	1	36.4529	2.07	4.17	0	64	1	1	1	1	1	141	64	99	0	0	0	0	3	1	1	0	1		0		1	0	0	1	1	0	1	1	1	0	1	1	4	0	0	13	77	93	15	0
0	0	76	F	1	23.472	1.14	20.62	16	51	1	4	2.5	4	2.5	118	91	94	0	0	0	0	3	0	0	1	4	3	0		1	0	0	4	1	0	1	4	4	3	4	4	5	0	0	24	50	67	15	0
0	0	87	M	1	24.6353	0.09	8.45	1	58		4	4	4	4	143	60	97	0	0	0	0	0	0	0	0	4	3			1	0		4	1	0	1	4	4	3	4	4	3	0	0	14	67	87		0
0	0	94	F	1	36	2.35	3.28	0	57	1	1	1	1	1	110	68	99	0	0	0	0	1	0	0	1	1		0		1	0	0	1	1	0	1	1	1	0	1	1	4	0	0	19	85	91	15	0
0	0	80	F	1	31.6889	3.11	3.94	1	43	1	1	1	1	1	175	33	95	0	0	0	0	0	0	0	0	1		0		1	0	0	1	1	0	1	1	1	0	1	1	4	0	0	11	74	92	15	0
0	0	80	M	1	25.6206	0.85	3.73	2	46		4	4	4	4	180	71	100	0	0	0	0	1	0	0	0	4	3	0		1	0	0	4	1	0	1	4	4	3	4	4	5	0	0	17	58	94	9	1
0	0	96	F	1	28.8047	0.78	6.73	0	64		2	2	2	2	147	38	98	0	0	0	0	2	0	1	0	2		0		1	0	1	2	2	0	2	2	2	1	2	1	4	0	0	14	57	80	15	0
1	1	71	M	1	25.0928	0.23	0.23	0	44		0	0	1	1	82	68	92	0	0	0	2	3	0	0	1	1				1	0		1	1	0	1	1	1	0	1	1	2	0	0	30	81	86	15	0
0	0	73	F	1	26.9651	1.32	3.4	0	50	0	1	0.5	1	0.5	108	80	97	1	0	0	0	4	0	1	1	1		0		1	0	0	1	1	0	1	1	1	0	1	1	4	0	0	11	53	62	15	0
0	0	91	F	1	23.9219	2.59	2.59	0	62	2	2	1.5	2	1.33333	128	79	100	0	0	1	0	2	0	0	0	1		0		1	0	0	1	1	0	1	1	1	0	1	1	4	0	0	22	72	85	15	0
0	0	97	F	1	19.0625	0.79	4.91	0	70		1	1	1	1	108	133	99	0	0	1	2	7	0	1	1	1		0		1	0	0	1	1	0	1	1	1	0	1	1	4	0	0	21	69	82	15	0
0	0	90	F	1	25.8092	1.71	5.15	0	74	2	2	1.5	2	1.5	153	102	99	1	0	1	0	2	0	0	0	1		0		1	0	0	1	1	0	1	1	1	0	1	1	4	0	0	18	84	110	15	0
0	0	81	M	1	31.7647	1.08	3.97	0	60	4	5	4.5	5	4.5	111	121	95	0	0	0	0	1	0	0	1	5		0		1	0	4	5	5	0	5	5	5	4	5	1	4	0	0	17	66	77	15	0
0	0	90	F	1	27.0552	1.16	1.84	0	73	1	1	1	1	1	120	83	98	1	0	1	0	5	1	1	0	1		0		1	0	0	1	1	0	1	1	1	0	1	1	4	0	0	14	62	75	15	0
0	0	88	F	1	29.4704	0.78	3.86	0	45		1	1	1	1	140	90	100	0	0	0	0	2	0	1	0	1	0	0		1	0	0	1	1	0	1	1	1	0	1	1	5	0	0	12	72	86	15	0
0	0	75	F	1	26.5625	1.87	4.09	0	59	1	1	1	1	1	193	94	100	0	0	0	0	1	0	0	1	1		0		1	0	0	1	1	0	1	1	1	0	1	1	4	0	0	20	70	90	15	0
0	0	89	F	1	23.9334	0.91	5.28	2	52		3	3	3	3	111	79	95	1	0	0	0	2	0	0	0	3		1		1	1	0	2	2	0	3	2	3	2	2	3	4	0	0	17	73	79	14	0
0	0	76	M	1	27.7163	2.06	2.06	0	51	2	2	1.5	2	1.33333	128	51	96	0	0	0	0	5	1	0	0	1		0		1	0	0	1	1	0	1	1	1	0	1	1	4	0	0	15	73	88	15	0
0	0	92	M	1	25.548	1.12	1.12	0	57	0	2	1	2	1	175	62	97	0	0	0	0	3	0	1	0	2		1		0	0	1	1	1	0	2	1	2	2	2	1	4	0	0	21	80	102	15	0
0	0	80	F	1	27.4521	0.8	2.78	0	59		1	1	1	1	134	71	100	0	0	0	0	0	0	0	0	1		0		1	0	0	1	1	0	1	1	1	0	1	1	4	0	0	22	67	80	15	0
0	0	71	F	1	25.0885	2.85	2.85	0	61	1	4	2.5	6	2.66667	98	124	94	0	0	0	0	1	0	0	0	6	3	0	0	3	0	0	6	3	1	3	6	6	3	6	6	6	1	1	21	38	46	8	1
0	0	77	M	1	30.7266	1.01	6.85	0	68		3	3	3	3	108	92	93	0	0	1	0	1	0	0	0	3		0		1	1	1	3	3	0	3	3	3	2	2	2	4	0	0	21	79	86	14	0
0	0	94	M	1	27.3586	0.95	6.84	0	66		3	3	4	4	105	37	99	0	0	0	0	1	0	0	0	4				2	2		4	4	0	4	4	4	2	2	4	2	1	1	16	53	70	10	0
0	0	71	M	1	27.4286	0.83	2.75	0	49		1	1	1	1	125	52	98	0	0	0	0	1	0	0	1	1		0	0	1	0	0	1	1	0	1	1	1	0	1	1	5	0	0	15	81	92	15	0
0	0	91	F	1	23.0732	0.6	3.29	0	71		5	5	5	5	100	76	85	0	0	0	0	1	0	0	0	5				1	1	3	5	5	0	5	5	5	4	4	2	3	0	0	24	76	85	14	0
0	0	66	F	1	21.79	0.68	3.45	0	36		1	1	1	1	108	77	98	0	0	0	0	0	0	0	0	1				1	0		1	1	0	1	1	1	0	1	1	2	0	0	16	64	79	15	0
0	0	91	F	1	22.0677	2.81	2.94	0	76	0	1	0.5	1	0.333333	224	43	93	0	0	1	0	1	0	0	0	1		0		1	0	0	1	1	0	1	1	1	0	1	1	4	0	0	28	58	83	15	0
0	0	69	F	1	32.2997	1.79	4.82	0	58	6	6	5	6	5	149	106	94	1	0	0	0	1	0	0	0	4	3	0		1	0	0	4	1	0	1	4	4	3	4	4	5	0	0	32	109	119	15	0
0	0	86	F	1	21.299	0.44	1.27	0	45		0	0	0	0	124	84	94	0	0	0	0	0	0	0	0	0		0	0	0	0	0	0	0	0	0	0	0	0	0	0	5	0	0	17	72	86	15	0
0	0	65	M	1	35.3499	0.89	3.02	0	35		1	1	1	1	102	82	100	0	0	0	0	1	1	0	0	1		0		1	0	0	1	1	0	1	1	1	0	1	1	4	0	0	15	61	72	15	0
0	0	67	F	1	25.0269	1.41	3.15	0	55	0	2	1	2	1	96	64	99	0	0	0	0	1	0	0	0	2		1	0	1	0	0	1	1	0	2	1	2	1	2	2	5	0	0	22	50	62	15	0
0	0	89	F	1	28.3531	1.38	2.45	0	69	1	1	1	1	1	79	70	95	0	0	0	0	0	0	0	0	1				1	0		1	1	0	1	1	1	0	1	1	2	0	0	22	55	61	15	0
0	0	72	F	1	19.5859	0.97	2.14	0	37		0	0	0	0	159	74	100	0	0	0	0	1	0	0	1	0		0		0	0	0	0	0	0	0	0	0	0	0	0	4	0	0	19	85	101	15	0
0	0	72	F	1	18.0716	2.31	3.16	0	62	0	1	0.5	1	0.666667	95	82	97	0	0	0	0	1	0	0	0	1		0		1	0	0	1	1	0	1	1	1	0	1	1	4	0	0	18	57	65	15	0
1	1	87	F	1	24.841	0.07	0.07	0	37		0	0	0	0	148	74	96	0	0	0	0	3	1	1	0	0				0	0		0	0	0	0	0	0	0	0	0	2	0	0	12	78	93		0
0	0	87	F	1	25.1876	0.88	14.02	9	85		1	1	1	1	102	76	96	1	1	0	2	7	1	0	0	1		0		1	0	0	1	1	0	1	1	1	0	1	1	4	0	0	22	62	71	15	0
0	0	86	F	1	21.9617	2.07	3.14	0	51	1	1	1	1	1	140	76	100	0	0	0	0	2	0	1	0	1		0		1	0	0	1	1	0	1	1	1	0	1	1	4	0	0	23	68	84	15	0
0	0	82	F	1	27.148	1.28	3.18	0	50	1	1	1	1	1	141	55	100	0	0	0	0	2	0	0	1	1		0		1	0	0	1	1	0	1	1	1	0	1	1	4	0	0	14	51	68	15	0
0	0	77	F	1	31.6856	1.87	2.98	0	33	1	1	1	1	1	148	69	99	0	0	0	0	3	0	1	0	1				1	0		1	1	0	1	1	1	0	1	1	2	0	0	17	79	95	15	0
0	0	73	F	1	39.6094	1.81	1.81	0	70	4	4	2.5	4	2.5	137	42	99	1	0	0	0	3	1	0	0	1		0		1	0	0	1	1	0	1	1	1	0	1	1	4	0	0	15	50	72	15	0
0	0	88	M	1	18.9815	2.3	2.3	0	63	2	2	2	2	1.66667	107	44	99	0	0	1	0	2	1	0	0	2				1	1		2	2	0	2	2	2	1	1	2	2	0	0	18	51	65	14	0
0	0	89	M	1	30.0215	2.84	6.82	1	71	5	5	5	7	5.66667	187	76	97	0	0	0	0	2	1	0	0	5		2		1	1	1	3	3	0	5	3	5	4	4	4	4	0	0	17	85	105	14	0
0	0	77	F	1	31.7578	0.06	1.51	0	31		0	0	1	1	149	86	99	0	0	0	0	0	0	0	0	1				1	0		1	1	0	1	1	1	0	1	1	2	0	0	20	51	70		0
0	0	79	M	1	23.6654	5.42	7.6	0	64	3	4	3.5	4	1.83333	175	65	100	0	0	1	0	2	1	0	0	4	3	0	0	1	0	0	4	1	1	1	4	4	3	4	4	6	0	0	24	80	103	15	0
0	0	86	F	1	26.4629	1.14	6.05	0	73	4	4	3.5	4	3.5	160	57	99	0	0	0	0	2	1	0	0	3	0	1		1	1	0	2	2	0	3	2	3	2	2	3	5	0	0	12	47	70	14	0
0	0	95	F	1	22.0069	1.79	1.79	0	88	2	3	2.5	3	2.5	133	47	99	0	0	0	2	2	0	0	0	3		0	0	1	0	2	3	3	0	3	3	3	2	3	1	5	0	0	20	33	58	15	0
0	0	68	F	1	32.5516	0.07	0.97	0	45		1	1	1	1	179	56	96	0	0	0	0	1	0	0	0	1				1			1	1	0	1	1	1	0	1	1	1	0	0	15	71	99		0
0	0	77	M	1	30.3553	1.21	2.02	0	60	1	1	1	1	1	179	70	99	0	0	0	0	0	0	0	0	1		0		1	0	0	1	1	0	1	1	1	0	1	1	4	0	0	19	78	102	15	0
0	0	67	F	1	32.1589	0.3	1.38	0	32		0	0	0	0	128	91	98	0	0	0	0	2	0	1	0	0				0			0	0	0	0	0	0	0	0	0	1	0	0	20	86	95	15	0
0	0	88	F	1	22.2023	1.23	4.54	0	79	2	2	2	2	2	107	60	95	1	0	0	0	1	0	0	0	2		0		2	0	0	2	2	0	2	2	2	0	2	2	4	1	1	16	59	71	15	0
0	0	77	F	1	29.2778	1.05	3.11	0	49		1	1	1	1	82	87	93	0	0	0	0	0	0	0	0	1		0		1	0	0	1	1	0	1	1	1	0	1	1	4	0	0	23	48	62	15	0
0	0	80	F	1	28.7612	0.89	2.93	1	45		2	2	2	2	151	57	96	0	0	0	0	0	0	0	0	2		1		1	0	0	1	1	0	2	1	2	1	2	2	4	0	0	13	55	78	15	0
0	0	62	F	1	38.3159	1.55	3.02	0	37	0	1	0.5	1	0.5	114	77	99	0	0	0	0	0	0	0	0	1		0		1	0	0	1	1	0	1	1	1	0	1	1	4	0	0	14	49	66	15	0
0	0	63	M	1	28.3986	1.11	2.27	0	37		1	1	1	1	132	57	100	0	0	0	0	0	0	0	0	1		0		1	0	0	1	1	0	1	1	1	0	1	1	4	0	0	12	73	86	15	0
0	0	87	M	1	22.7978	0.79	2.93	0	57		2	2	2	2	110	117	96	0	0	0	0	2	1	0	1	2		1		1	0	0	1	1	0	2	1	2	1	2	2	4	0	0	20	65	74	15	0
0	0	80	M	1	24.2724	1.15	78.26	61	76	3	6	4.5	6	4.5	97	98	94	1	0	1	2	7	0	1	0	6				1	1	4	6	6	0	6	6	6	5	5	2	3	0	0	15	54	61	15	0
0	0	81	F	1	25.4222	2.32	17.16	0	58	1	1	1	1	1	166	77	89	1	0	0	0	1	0	0	0	1		0		1	0	0	1	1	0	1	1	1	0	1	1	4	0	0	14	53	70	15	0
0	0	66	M	1	31.0204	1.08	2.2	0	31	0	1	0.5	1	0.5	144	82	100	0	0	0	0	0	0	0	0	1		0	0	1	0	0	1	1	0	1	1	1	0	1	1	5	0	0	16	65	77	15	0
0	0	65	M	1	22.9926	1.88	2.95	0	36	5	5	3	5	3	125	69	100	0	0	0	0	0	0	0	0	1		0	0	1	0	0	1	1	0	1	1	1	0	1	1	5	0	0	19	81	94	15	0
0	0	73	F	1	23.2872	1.99	1.99	0	64	1	1	1	1	1	94	122	98	0	0	0	0	10	0	1	1	1		0		1	0	0	1	1	0	1	1	1	0	1	1	4	0	0	19	60	65	15	0
0	0	97	M	1	27.3797	0.06	4.8	2	44		1	1	1	1	127	54	99	0	1	0	2	8	1	1	0	1				1	0		1	1	0	1	1	1	0	1	1	2	0	0	18	61	90	15	0
0	0	95	F	1	23.3808	0.9	3.1	0	79		6	6	6	6	171	44	100	0	0	0	0	2	0	1	0	6				0	3	3	6	6	0	6	6	6	6	3	3	3	0	0				7	0
0	0	60	M	1	18.2726	0.9	1.81	0	69		4	4	4	4	112	68	93	0	0	0	2	3	0	0	1	4		1		1	1	1	3	3	0	4	3	4	3	3	3	4	0	0	19	45	64	14	0
0	0	91	F	1	30.7574	1.18	2.79	1	56	0	2	1	2	1	129	51	93	0	0	0	0	0	0	0	0	2		1		1	0	0	1	1	0	2	1	2	1	2	2	4	0	0	18	90	95	15	0
0	0	86	F	1	22.8466	1.5	3.36	0	50	1	1	1	1	1	150	96	97	0	0	0	0	0	0	0	0	1		0	0	1	0	0	1	1	0	1	1	1	0	1	1	5	0	0	18	72	76	15	0
0	0	78	M	1	28.6661	0.54	5.32	0	72		6	6	6	6	116	73	94	0	0	0	0	2	1	0	0	6	3	0	1	1	0	1	5	2	1	3	6	5	5	6	5	6	0	0	18	57	71	15	0
0	0	62	F	1		3.96	4.93	0	42	2	2	1.5	2	1.25	131	112	99	0	0	0	0	3	0	1	1	1		0		1	0	0	1	1	0	1	1	1	0	1	1	4	0	0	6	100	107	15	0
0	0	71	M	1	30.0408	2.15	3.21	0	39	2	2	2	2	1.33333	128	58	96	0	0	0	0	0	0	0	0	2		0		1	0	1	2	2	0	2	2	2	1	2	1	4	0	0	18	67	82	15	0
0	0	78	F	1	29.9688	1.57	3.66	0	55	2	2	1.5	2	1.5	127	51	100	0	0	0	0	2	0	1	0	1		0		1	0	0	1	1	0	1	1	1	0	1	1	4	0	0	11	65	80	15	0
0	0	59	F	1	30.4687	0.9	3.09	0	47		1	1	1	1	167	79	100	0	0	0	0	1	1	0	0	1		0		1	0	0	1	1	0	1	1	1	0	1	1	4	0	0	17	41	86	15	0
0	0	84	M	1	29.0006	0.66	7.85	0	54		4	4	4	4	136	79	95	0	0	0	0	5	1	1	1	4	3	0		1	0	0	4	1	0	1	4	4	3	4	4	5	0	0	22	65	83	15	0
0	0	62	F	1	39.8751	1.64	1.64	0	48	0	1	0.5	1	0.5	113	80	96	1	0	0	0	6	1	1	0	1		0		1	0	0	1	1	0	1	1	1	0	1	1	4	0	0	17	69	83	15	0
0	0	85	F	1	26.0495	0.71	0.71	0	50		1	1	1	1	133	67	100	0	0	0	0	1	0	0	0	1		0		1	0	0	1	1	0	1	1	1	0	1	1	4	0	0	15	70	84	15	0
0	0	63	M	1	25.8539	0.51	0.51	0	29		1	1	1	1	126	73	99	0	0	0	0	3	0	1	1	1	0	0		1	0		1	1	0	1	1	1	0	1	1	4	0	0		70	81	15	0
0	0	67	F	1		0.97	2.98	0	46		1	1	1	1	144	113	89	0	0	0	0	2	0	1	0	1		0		1	0	0	1	1	0	1	1	1	0	1	1	4	0	0	22	76	83	15	0
0	0	59	F	1	35.6771	1.79	3.06	0	50	1	1	1	1	1	112	76	94	0	0	0	0	0	0	0	0	1		0		1	0	0	1	1	0	1	1	1	0	1	1	4	0	0	16	65	77	15	0
0	0	82	F	1	22.1899	1.6	4.4	0	46	1	1	1	1	1	112	84	97	0	0	0	0	1	0	0	1	1		0		1	0	0	1	1	0	1	1	1	0	1	1	4	0	0	19	71	81	15	0
0	0	84	F	1	23.9512	2.19	2.19	0	42	1	1	1	1	0.666667	149	81	100	0	0	0	2	4	0	1	0	1		0		1	0	0	1	1	0	1	1	1	0	1	1	4	0	0	16	85	96	15	0
0	0	77	F	1	26.5135	0.97	3.16	0	49		1	1	1	1	152	78	99	0	0	0	0	1	0	0	0	1		0		1	0	0	1	1	0	1	1	1	0	1	1	4	0	0	15	79	96	15	0
0	0	77	M	0	28.9827	4.89	34.34	3	55	1	1	1	2	1.6	151	78	100	1	0	0	0	2	0	0	1	1		0		1	0	0	1	1	0	1	1	1	0	1	1	4	0	0	5	63	84	15	0
0	0	66	M	1	28.3801	1	2.85	0	69		1	1	1	1	140	83	93	1	0	0	0	1	0	0	0	1		0		1	0	0	1	1	0	1	1	1	0	1	1	4	0	0	31	80	102	15	0
0	0	59	M	1	27.6666	0.85	4.08	0	37		2	2	2	2	136	49	99	0	0	0	0	2	0	1	0	2		1		1	0	0	1	1	0	2	1	2	1	2	2	4	0	0	13	71	87	15	0
0	0	87	F	1	21.0703	1.03	2.1	0	57	0	2	1	2	1	190	84	100	0	0	0	0	1	0	0	1	2		0	0	1	0	1	2	2	0	2	2	2	1	2	1	5	0	0	17	72	93	15	0
0	0	72	F	1	26.079	1.17	3.23	0	47	1	1	1	1	1	139	88	99	0	0	0	0	2	0	1	0	1		0		1	0	0	1	1	0	1	1	1	0	1	1	4	0	0	19	59	77	15	0
0	0	58	F	1	34.3434	1.77	1.78	0	59	3	3	3	3	3	141	65	100	0	0	0	0	6	0	1	0	3		2	0	1	0	0	1	1	0	3	1	3	2	3	3	5	0	0	19	68	86	15	0
0	0	88	F	1	22.5448	0.89	0.9	0	47		0	0	0	0	172	63	100	1	1	0	0	3	1	0	0	0				0	0	0	0	0	0	0	0	0	0	0	0	3	0	0	18	54	78	15	0
0	0	76	F	1	28.441	0.5	3.41	1	50		1	1	1	1	141	89	99	0	0	0	0	0	0	0	0	1		0		1	0	0	1	1	0	1	1	1	0	1	1	4	0	0	10	68	88	15	0
0	0	62	M	1	30.0829	0.64	10.13	3	27		0	0	0	0	127	77	99	0	0	1	0	1	0	0	0	0		0		0	0	0	0	0	0	0	0	0	0	0	0	4	0	0	14	80	91	15	0
0	0	85	F	1	20.8122	1.39	1.39	0	46	1	1	1	1	1	108	87	98	0	0	1	0	3	0	1	0	1		0		1	0	0	1	1	0	1	1	1	0	1	1	4	0	0	13	65	74	15	0
0	0	63	M	1	0	1.47	1.47	0	28	0	0	0	1	0.5	144	83	100	0	0	0	0	0	0	0	0	1		0		1	0	0	1	1	0	1	1	1	0	1	1	4	0	0	9	86	101	15	0
0	0	91	M	1	27.3923	1	2.97	0	74		5	5	5	5	131	93	96	0	0	0	0	3	0	1	0	5		1		1	0	3	4	4	0	5	4	5	4	5	2	4	0	0	10	82	91	15	0
0	0	64	M	1	24.5062	0.94	1.93	0	35		0	0	1	1	183	33	99	0	0	0	0	1	0	0	1	1		0		1	0	0	1	1	0	1	1	1	0	1	1	4	0	0	11	63	96	15	0
0	0	73	M	1	33.2599	0.78	2.74	0	47		1	1	1	1	91	43	96	0	0	0	0	0	0	0	0	1		0		1	0	0	1	1	0	1	1	1	0	1	1	4	0	0	16	75	85	15	0
0	0	77	F	1	31.6443	1.11	3.13	0	46	0	1	0.5	1	0.5	106	66	98	0	0	1	0	3	0	1	0	1		0		1	0	0	1	1	0	1	1	1	0	1	1	4	0	0	23	64	78	15	0
0	0	88	F	1	29.5687	5.31	5.31	0	74	3	4	3.5	4	1.66667	129	74	99	0	0	1	0	2	1	0	0	4				1	0	3	4	4	0	4	4	4	3	4	1	3	0	0	24	64	82	15	0
0	0	85	F	1	24.2187	0.66	2.87	1	55		1	1	1	1	95	57	96	0	0	0	0	0	0	0	0	1		0		1	0	0	1	1	0	1	1	1	0	1	1	4	0	0	10	56	64	15	0
0	0	62	F	1	40	1.23	1.23	0	61	0	3	1.5	3	1.5	123	70	99	0	0	0	0	0	0	0	0	3		1		1	0	1	2	2	0	3	2	3	2	3	2	4	0	0	19	102	107	15	0
0	0	58	M	1	42.4527	1.56	2.65	0	28	0	1	0.5	1	0.5	156	76	100	1	0	0	0	2	1	0	0	1		0		1	0	0	1	1	0	1	1	1	0	1	1	4	0	0	24	44	64	15	0
0	0	57	F	1	20.8347	0.56	3.86	0	31		0	0	1	1	142	69	99	0	0	0	0	0	0	0	0	1		0		1	0	0	1	1	0	1	1	1	0	1	1	4	0	0	16	81	94	15	0
0	0	58	M	1	25.0927	1.31	3.4	0	36	0	2	1	2	1	133	64	96	0	0	0	0	0	0	0	0	2		1	0	1	0	0	1	1	0	2	1	2	1	2	2	5	0	0	15	67	82	15	0
0	0	83	F	1	32.1763	1.12	5.09	0	52	1	1	1	1	1	156	77	98	0	0	0	0	2	0	1	0	1		0		1	0	0	1	1	0	1	1	1	0	1	1	4	0	0	27	84	102	15	0
0	0	80	F	1	21.0772	0.05	1.67	0	36		1	1	1	1	139	101	100	0	0	0	0	1	0	0	1	1				1			1	1	0	1	1	1	0	1	1	1	0	0					0
0	0	80	M	1	32.526	1.07	1.97	1	56	0	1	0.5	1	0.5	109	64	98	0	0	0	0	0	0	0	0	1				1	0		1	1	0	1	1	1	0	1	1	2	0	0	18	55	67	15	0
0	0	63	F	1	35.0046	0.74	1.68	0	42		1	1	1	1	116	64	99	0	0	0	0	0	0	0	0	1		0		1	0	0	1	1	0	1	1	1	0	1	1	4	0	0	22	75	96	15	0
0	0	65	M	1	32.7442	2.77	2.78	0	61	1	1	1	1	0.666667	121	85	97	0	0	0	0	1	1	0	0	1		0		1	0	0	1	1	0	1	1	1	0	1	1	4	0	0	18	89	93	15	0
0	0	77	F	1	15.1304	2.86	11.97	0	44	2	2	1.5	2	1.33333	164	79	99	0	0	0	0	2	0	1	0	1		0		1	0	0	1	1	0	1	1	1	0	1	1	4	0	0	17	72	94	15	0
0	0	81	M	1	33.8605	2.01	8.08	0	50	2	2	1.5	2	1.5	131	65	99	0	0	0	0	0	0	0	0	1		1		0	0	0	0	0	0	1	0	1	1	1	1	4	0	0	18	83	94	15	0
0	0	87	F	1	21.5193	3.14	3.14	0	67	4	4	2.5	4	2	94	63	100	0	0	0	0	0	0	0	0	1		0		1	0	0	1	1	0	1	1	1	0	1	1	4	0	0	25	68	87	15	0
0	0	60	M	1	25.4449	1.18	4.97	1	35	0	2	1	2	1	134	59	95	0	0	0	0	0	0	0	0	2		1	0	1	0	0	1	1	0	2	1	2	1	2	2	5	0	0	20	68	71	15	0
0	0	55	F	1	25.9408	1.14	1.14	0	34		1	1	1	1	112	80	99	1	0	0	0	2	0	0	0	1		0		1	0	0	1	1	0	1	1	1	0	1	1	4	0	0	14	59	70	15	0
0	0	60	M	1	22.4327	1.67	1.67	0	43	0	1	0.5	1	0.5	138	48	97	1	0	1	0	3	1	0	0	1		0		1	0	0	1	1	0	1	1	1	0	1	1	4	0	0	19	73	80	15	0
0	0	67	F	1	26.2308	3.73	16.54	2	93	6	6	4	6	3.25	95	86	87	0	0	0	0	1	0	0	1	2		0		1	0	1	2	2	0	2	2	2	1	2	1	4	0	0	28	62	70	15	0
0	0	80	F	1	20.5469	1.03	5.29	3	51	0	1	0.5	1	0.5	121	90	98	0	0	0	0	1	0	0	1	1		0		1	0	0	1	1	0	1	1	1	0	1	1	4	0	0		70	82	15	0
0	0	74	F	1	26.7229	2.66	2.66	0	61	4	4	2	4	1.66667	151	31	97	0	0	0	0	0	0	0	0	0		0		0	0	0	0	0	0	0	0	0	0	0	0	4	0	0	17	76	95	15	0
0	0	75	M	1	24.3103	0.7	0.78	0	50		0	0	0	0	139	57	95	1	0	0	2	4	0	0	0	0		0		0	0	0	0	0	0	0	0	0	0	0	0	4	0	0	17	74	88	15	0
0	0	59	M	1	36.1132	1.24	1.24	0	38	0	1	0.5	1	0.5	127	63	96	0	0	0	0	1	1	0	0	1		0		1	0	0	1	1	0	1	1	1	0	1	1	4	0	0	8	66	80	15	0
0	0	67	M	1	25.8151	4.41	4.41	0	47	2	2	1.5	3	2	123	76	96	0	0	0	0	2	1	0	1	1				1	0		1	1	0	1	1	1	0	1	1	2	0	0	18	58	74	15	0
0	0	59	M	1	39.2596	1.34	3.84	2	53	4	4	4	4	4	107	81	98	1	1	0	0	9	1	1	1	4		3		1	0	0	1	1	0	4	1	4	3	4	4	4	0	0	16	59	82	15	0
0	0	67	F	1	26.8858	1.71	2.68	0	47	2	2	1.5	2	1.5	173	78	100	0	0	0	0	1	1	0	0	1		0	0	1	0	0	1	1	0	1	1	1	0	1	1	5	0	0	16	85	108	15	0
0	0	73	F	1	23.2526	1.04	1.84	0	48	0	4	2	4	2	117	71	86	0	0	1	0	2	0	0	0	4	2	1		1	0	0	3	1	0	2	3	4	3	4	4	5	0	0	10	76	120	15	0
0	0	67	M	1	24.169	0.52	6.47	5	77		3	3	3	3	117	78	95	0	0	0	2	3	1	0	0	3		1		0	1	1	2	2	0	3	2	3	3	2	2	4	0	0	15	71	85	14	0
0	0	85	F	1	34.6021	0.7	0.7	0	50		1	1	1	1	142	79	96	0	0	0	0	0	0	0	0	1		0		1	0	0	1	1	0	1	1	1	0	1	1	4	0	0	18	70	85	15	0
0	0	65	M	1	30.3569	1.82	3.7	0	73	1	1	1	1	1	123	94	98	1	0	0	0	1	0	0	0	1		0		1	0	0	1	1	0	1	1	1	0	1	1	4	0	0	21	80	91	15	0
0	0	77	F	1		1.52	2.45	0	47	4	4	2.5	4	2.5	127	99	97	0	0	0	0	1	1	0	0	1		0		1	0	0	1	1	0	1	1	1	0	1	1	4	0	0	19	63	189	15	0
0	0	62	M	1	23.3887	1.7	2.73	0	39	1	1	1	1	1	110	50	97	1	1	0	0	2	0	0	0	1				1	0		1	1	0	1	1	1	0	1	1	2	0	0	15	66	79	15	0
0	0	84	M	1	31.9031	1.03	6.59	5	53	1	1	1	1	1	113	53	94	0	0	0	0	0	0	0	0	1		0		1	0	0	1	1	0	1	1	1	0	1	1	4	0	0	14	42	74	15	0
0	0	73	F	1	24.4473	2.87	3.99	0	47	1	1	1	1	1	131	65	99	0	0	0	0	0	0	0	0	1		0		1	0	0	1	1	0	1	1	1	0	1	1	4	0	0	20	72	85	15	0
0	0	82	F	1	26.9633	0.99	0.99	0	48		2	2	2	2	140	83	100	0	0	0	0	0	0	0	0	2		0		1	1	0	2	2	0	2	2	2	1	1	2	4	0	0	16	58	79	14	0
0	0	61	M	1	26.4163	1.06	1.06	0	43		2	2	2	2	146	54	98	0	0	0	0	0	0	0	0	2		1	0	1	0	0	1	1	0	2	1	2	1	2	2	5	0	0	15	63	74	15	0
0	0	68	M	1	31.0126	1.45	2.58	0	65	2	2	2	2	2	164	58	100	1	0	0	0	2	1	0	0	2		0		1	0	1	2	2	0	2	2	2	1	2	1	4	0	0	20	69	88	15	0
0	0	73	M	1	28.3739	2.02	2.02	0	52	0	1	0.5	1	0.5	91	45	96	0	0	0	0	1	1	0	0	1		0		1	0	0	1	1	0	1	1	1	0	1	1	4	0	0	14	75	89	15	0
0	0	92	F	1	29.3113	3.81	5.08	0	77	3	4	3.5	4	2	121	90	96	0	0	0	0	2	0	1	0	4		0	0	2	2	0	4	4	0	4	4	4	2	2	4	5	1	1	24	41	60	12	0
0	0	79	M	1	29.8895	0.73	1.41	0	42		1	1	1	1	121	65	94	0	0	0	0	1	1	0	0	1		0		1	0	0	1	1	0	1	1	1	0	1	1	4	0	0	19	51	68	15	0
0	0	96	F	1	20.1778	0.89	4.05	0	73		6	6	6	6	136	62	98	0	0	0	0	0	0	0	0	6		0	0	1	1	4	6	6	0	6	6	6	5	5	2	5	0	0	15	59	78	14	0
0	0	61	M	1	32.1929	0.92	2.14	0	29		0	0	0	0	149	72	98	1	0	0	0	2	1	0	0	0		0	0	0	0	0	0	0	0	0	0	0	0	0	0	5	0	0	15	89	104	15	0
0	0	67	M	1	34.3827	1.42	2.54	0	61	0	1	0.5	1	0.5	124	74	96	0	0	0	0	1	0	0	1	1		0		1	0	0	1	1	0	1	1	1	0	1	1	4	0	0	16	84	102	15	0
0	0	79	F	1	29.5848	1	1	0	45		1	1	1	1	87	74	98	1	0	0	0	2	0	0	1	1		0		1	0	0	1	1	0	1	1	1	0	1	1	4	0	0	13	57	64	15	0
0	0	57	M	1	27.0357	1.04	2.34	0	29		1	1	1	1	120	55	99	0	0	0	0	2	0	1	0	1		0	0	1	0	0	1	1	0	1	1	1	0	1	1	5	0	0	17	82	89	15	0
0	0	56	M	1	35.4442	2.24	2.24	0	37	1	1	1	1	0.666667	130	68	100	0	0	0	0	1	1	0	0	1		0		1	0	0	1	1	0	1	1	1	0	1	1	4	0	0	10	80	89	15	0
0	0	57	M	1	26.7755	1.3	8.1	0	38		1	1	1	1	112	79	96	0	0	0	0	1	1	0	0	1		0		1	0	0	1	1	0	1	1	1	0	1	1	4	0	0	25	61	74	15	0
0	0	75	M	1	30.4878	2.22	5.34	0	53	2	2	2	2	1.66667	151	86	97	0	0	0	0	2	0	1	0	2	0	1		1	0	0	1	1	0	2	1	2	1	2	2	5	0	0	15	81	96	15	0
0	0	73	M	1	30.9989	3.18	14.68	2	78	2	3	2.5	3	2.5	135	90	100	1	1	0	0	12	1	1	0	3		0		2	0	1	3	3	0	3	3	3	1	3	2	4	1	1	20	59	73	15	0
0	0	83	M	1		2.73	2.73	0	70	2	2	1.5	2	1.66667	145	61	100	0	0	0	0	2	0	0	1	1		0		1	0	0	1	1	0	1	1	1	0	1	1	4	0	0	10	67	88	15	0
0	0	62	M	1	35.1211	2.13	2.21	0	41	1	1	1	1	1	112	62	94	0	0	1	0	1	0	0	0	1		0		1	0	0	1	1	0	1	1	1	0	1	1	4	0	0	16	61	73	15	0
0	0	53	F	0	23.3425	4.29	4.29	0	28	1	1	1	1	1	155	55	100	0	0	0	0	0	0	0	0	1		0	0	1	0	0	1	1	0	1	1	1	0	1	1	5	0	0	15	68	84	15	0
0	0	75	F	1	20.7101	0.39	10.02	3	63		4	4	4	4	138	81	95	0	0	0	0	1	0	0	0	4	3			1	0	0	4	1	0	1	4	4	3	4	4	4	0	0	29	85	97	15	0
0	0	81	F	1		0.71	3.84	0	48		2	2	2	2	101	75	98	0	0	0	0	0	0	0	0	2		1	0	1	0	0	1	1	0	2	1	2	1	2	2	5	0	0	20	58	66	15	0
0	0	57	M	1	27.0537	2.23	5.1	0	23	0	1	0.5	1	0.333333	152	75	99	0	0	0	0	1	0	0	1	1		0		1	0	0	1	1	0	1	1	1	0	1	1	4	0	0	13	77	83	15	0
0	0	52	M	1	32.3208	0.78	1.72	0	49		2	2	2	2	122	67	99	1	0	0	2	6	1	0	0	2		0		1	0	1	2	2	0	2	2	2	1	2	1	4	0	0	13	55	73	15	0
0	0	67	M	1	37.8122	1.76	3.88	0	57	2	2	2	2	2	135	66	98	0	0	0	0	0	0	0	0	2		1		1	0	0	1	1	0	2	1	2	1	2	2	4	0	0	22	106	112	15	0
0	0	70	F	1	20.1776	1.9	4.87	0	54	1	1	1	1	1	176	103	100	0	0	0	0	1	0	0	1	1		0		1	0	0	1	1	0	1	1	1	0	1	1	4	0	0	15	113	135	15	0
0	0	60	M	1	32.6662	0.78	0.78	0	48		0	0	0	0	149	53	100	0	0	0	0	1	1	0	0	0		0		0	0	0	0	0	0	0	0	0	0	0	0	4	0	0	15	71	89	15	0
0	0	59	M	1	38.4726	1.39	4.2	1	57	2	5	3.5	5	3.5	94	65	95	0	0	0	0	0	0	0	0	5	2	0		1	0	2	5	3	0	3	5	5	4	5	3	5	0	0	17	48	90	15	0
0	0	80	M	1	30.8167	0.88	2.95	0	63		2	2	2	2	157	48	99	0	0	0	2	3	0	0	1	2		0	0	1	0	1	2	2	0	2	2	2	1	2	1	5	0	0	13	64	84	15	0
0	0	65	F	1	29.4118	1.85	3.81	0	46	1	1	1	1	1	110	86	100	0	0	0	0	0	0	0	0	1		0		1	0	0	1	1	0	1	1	1	0	1	1	4	0	0	13	64	74	15	0
0	0	57	M	1	46.471	2.96	2.96	0	45	2	2	1.5	2	1	128	71	100	0	0	0	0	0	0	0	0	1				1	0	0	1	1	0	1	1	1	0	1	1	3	0	0	16	89	104	15	0
0	0	74	F	1	34.0625	0.87	2.4	0	58		6	6	6	6	174	105	90	0	0	0	0	2	1	0	0	6	2	0		1	2	1	6	4	0	4	6	6	5	4	5	5	0	0	20	130	159	12	0
0	0	57	M	1	40.6352	2.49	2.5	0	46	0	1	0.5	1	0.333333	111	60	95	0	0	0	0	0	0	0	0	1		0		1	0	0	1	1	0	1	1	1	0	1	1	4	0	0	17	58	71	15	0
0	0	73	M	1	33.0379	5.07	6.08	0	44	1	1	1	1	0.666667	144	71	97	0	0	0	0	1	1	0	0	1		0		1	0	0	1	1	0	1	1	1	0	1	1	4	0	0	8	83	98	15	0
0	0	64	M	1	28.2167	1.12	3.02	0	28	0	1	0.5	1	0.5	105	70	97	1	0	0	0	1	0	0	0	1		0		1	0	0	1	1	0	1	1	1	0	1	1	4	0	0	19	52	66	15	0
0	0	58	M	1	34.6021	1.97	1.97	0	47	0	1	0.5	1	0.5	207	77	96	0	0	0	0	2	0	0	1	1		0		1	0	0	1	1	0	1	1	1	0	1	1	4	0	0	23	89	96	15	0
0	0	91	F	1	33.6406	2.09	2.09	0	64	5	5	4	5	4	162	38	91	1	0	0	0	1	0	0	0	3		0		1	1	1	3	3	0	3	3	3	2	2	2	4	0	0	14	56	78	14	0
0	0	60	M	1	25.1255	0.86	0.86	0	40		1	1	1	1	149	75	100	0	0	0	0	0	0	0	0	1		0		1	0	0	1	1	0	1	1	1	0	1	1	4	0	0	17	64	82	15	0
0	0	71	M	1	22.9938	2.27	3.28	0	48	2	2	2	2	1.33333	101	88	98	0	0	0	0	0	0	0	0	2		1	0	1	0	0	1	1	0	2	1	2	1	2	2	5	0	0	8	51	64	15	0
0	0	83	F	1	33.0679	2.27	3.29	0	39	1	1	1	1	0.666667	148	78	100	1	0	0	0	1	0	0	0	1		0		1	0	0	1	1	0	1	1	1	0	1	1	4	0	0	18	74	90	15	0
0	0	80	M	1	34.3396	5.06	12.57	3	69	1	2	1.5	2	1.2	108	82	95	0	0	1	0	5	0	0	1	2		1		1	0	0	1	1	0	2	1	2	1	2	2	4	0	0	17	57	101	15	0
0	0	89	F	1	35.4191	4.9	4.91	0	58	2	2	2	2	1.6	158	45	88	0	0	0	0	1	1	0	0	2		0		1	0	1	2	2	0	2	2	2	1	2	1	4	0	0	18	52	80	15	0
0	0	70	M	1	31.5101	1.64	2.52	0	51	1	1	1	1	1	106	78	100	0	0	0	0	0	0	0	0	1		0		1	0	0	1	1	0	1	1	1	0	1	1	4	0	0	17	59	71	15	0
0	0	60	F	1	21.2953	2.89	2.89	0	34	1	1	1	1	1	120	70	93	0	0	0	0	1	0	0	1	1				1	0		1	1	0	1	1	1	0	1	1	2	0	0	12	72	82	15	0
0	0	69	F	1	27.5134	2.76	2.76	0	57	1	2	1.5	2	1	166	76	96	0	0	0	0	0	0	0	0	2	1	0		1	0	0	2	1	0	1	2	2	1	2	2	5	0	0	28	75	98	15	0
0	0	65	M	1	30.095	2.27	2.27	0	45	1	1	1	1	1	94	63	96	0	0	0	0	0	0	0	0	1		0		1	0	0	1	1	0	1	1	1	0	1	1	4	0	0	10	64	70	15	0
0	0	63	M	1	28.164	1.85	2.9	0	55	2	2	2	2	2	102	49	99	1	0	0	0	1	0	0	0	2		1		1	0	0	1	1	0	2	1	2	1	2	2	4	0	0	16	54	65	15	0
0	0	77	M	1	26.2857	0.79	2.83	0	48		2	2	2	2	122	70	100	0	0	0	0	0	0	0	0	2		0		1	0	1	2	2	0	2	2	2	1	2	1	4	0	0	12	61	73	15	0
0	0	79	M	1	31.9293	0.33	1.18	0	36		0	0	0	0	115	56	99	0	0	0	0	0	0	0	0	0				0	0		0	0	0	0	0	0	0	0	0	2	0	0	11	70	85	15	0
0	0	57	M	1	29.3367	21.65	111.99	23	55	1	5	3	6	4.71429	98	81	100	0	1	0	0	2	1	0	0	5		2		2	0	1	3	3	0	5	3	5	3	5	4	4	1	1	13	74	84	15	0
0	0	58	M	1	38.2031	1.03	2.86	0	27		0	0	0	0	147	139	79	0	0	0	0	1	0	0	1	0		0		0	0	0	0	0	0	0	0	0	0	0	0	4	0	0	22	96	108	15	0
0	0	86	M	1	22.3765	4.17	4.17	0	82	4	5	4.5	6	3.6	123	107	94	0	0	0	2	5	0	1	0	5		2		1	1	1	3	3	0	5	3	5	4	4	4	4	0	0	13	31	55	15	0
0	0	73	M	1	25.2299	1.55	5.76	0	65	1	1	1	1	1	169	59	98	0	1	0	0	2	1	0	0	1		0		1	0	0	1	1	0	1	1	1	0	1	1	4	0	0	11	80	98	15	0
0	0	71	M	1	25.8731	2.19	9.1	0	54	1	1	1	1	0.666667	105	126	94	0	0	0	0	1	0	0	1	1	0	0	0	1	0	0	1	1	1	1	1	1	0	1	1	6	0	0	11	98	109	15	0
0	0	51	M	1	26.1713	1.75	2.82	0	21	1	1	0.5	1	1	182	88	96	0	0	0	0	0	0	0	0	1		0		1	0	0	1	1	0	1	1	1	0	1	1	4	0	0	18	88	103	15	0
0	0	57	F	1	32.5103	1.81	2.18	0	32	1	1	1	1	1	139	61	95	0	0	0	0	2	0	1	0	1		0		1	0	0	1	1	0	1	1	1	0	1	1	4	0	0	22	93	105	15	0
0	0	67	M	1	32.2385	1.15	3.15	0	28	0	1	0.5	1	0.5	124	57	100	0	0	0	0	1	1	0	0	1		0		1	0	0	1	1	0	1	1	1	0	1	1	4	0	0	15	58	72	15	0
0	0	87	F	1	32.9109	1.41	3.3	0	69	4	4	3	4	3	111	94	98	0	0	0	0	2	0	0	0	2		0		1	0	1	2	2	0	2	2	2	1	2	1	4	0	0	22	68	78	15	0
0	0	75	M	1	26.4566	1.31	3.07	0	49	0	2	1	2	1	100	58	99	0	0	0	0	0	0	0	0	2		1		1	0	0	1	1	0	2	1	2	1	2	2	4	0	0	22	62	70	15	0
0	0	78	F	1	29.5874	0.55	4.17	1	43		2	2	2	2	132	88	83	0	0	0	0	1	0	0	0	2		1		1	0	0	1	1	0	2	1	2	1	2	2	4	0	0	29	59	77	15	0
0	0	73	M	1	32.8983	1.66	2.7	0	33	1	1	1	2	1.5	130	81	100	0	0	0	0	0	0	0	0	2		0		2	0	0	2	2	0	2	2	2	0	2	2	4	1	1	17	68	86	15	0
0	0	77	M	1		0.04	1.83	0	52		1	1	1	1	104	44	100	0	0	0	0	2	0	1	0	1				1			1	1	0	1	1	1	0	1	1	1	0	0					0
0	0	70	F	1	19.9487	0.09	4.79	0	24		0	0	0	0				1	0	0	0	1	0	0	0	0	0	0				0	0	0	0	0	0	0	0	0	0	3	0	0	13	74	91		0
0	0	56	M	1	26.7949	1.95	1.96	0	20	0	1	0.5	1	0.5	154	65	99	0	0	0	0	2	1	0	1	1		0		1	0	0	1	1	0	1	1	1	0	1	1	4	0	0	18	56	68	15	0
0	0	77	F	1	27.9525	2.39	4.41	0	59	2	2	2	2	1.66667	96	68	98	0	0	0	0	0	0	0	0	2		1	0	1	0	0	1	1	0	2	1	2	1	2	2	5	0	0	19	64	71	15	0
0	0	92	F	1	28.8281	1.23	5.04	0	59	0	2	1	2	1	157	30	94	0	0	0	0	2	0	1	0	2		0		1	0	1	2	2	0	2	2	2	1	2	1	4	0	0	20	45	74	15	0
0	0	86	M	0	26.3837	2.1	2.93	0	57	1	2	1.5	2	1.5	140	55	100	1	0	0	0	3	0	1	0	2		0	0	1	0	1	2	2	0	2	2	2	1	2	1	5	0	0	17	76	93	15	0
0	0	69	F	1	32.8143	1	2.21	0	53		1	1	1	1	107	103	100	0	0	0	0	0	0	0	0	1		0		1	0	0	1	1	0	1	1	1	0	1	1	4	0	0	11	77	83	15	0
0	0	66	M	1	28.3261	2.07	2.07	0	31	1	1	0.5	1	1	132	54	100	0	0	0	0	8	0	1	0	1		0		1	0	0	1	1	0	1	1	1	0	1	1	4	0	0	15	88	97	15	0
0	0	55	M	1	38.2954	1.89	3.04	0	79	3	4	3.5	4	3.5	119	107	99	0	0	0	2	2	0	0	0	4		0		1	0	3	4	4	0	4	4	4	3	4	1	4	0	0	22	103	107	15	0
0	0	81	F	1	31.4861	0.7	6.54	0	61		1	1	1	1	147	71	97	0	0	1	0	2	0	0	0	1		0		1	0	0	1	1	0	1	1	1	0	1	1	4	0	0	15	77	96	15	0
0	0	53	M	1	43.8353	0.87	3.96	0	30		0	0	0	0	166	90	96	0	0	0	0	0	0	0	0	0		0		0	0	0	0	0	0	0	0	0	0	0	0	4	0	0	12	91	106	15	0
0	0	68	F	1	30.2222	2.19	3.13	0	54	1	1	1	1	1	121	88	100	0	0	0	0	2	0	1	0	1		0		1	0	0	1	1	0	1	1	1	0	1	1	4	0	0	22	64	71	15	0
0	0	85	F	1	20.8999	1.08	1.08	0	41		2	2	2	2	155	78	97	0	0	0	0	3	0	1	1	2		0	0	1	0	1	2	2	0	2	2	2	1	2	1	5	0	0	16	47	65	15	0
0	0	90	M	1	26.6436	1.25	2.32	0	60	1	2	1.5	2	1.5	106	71	100	0	0	0	0	0	0	0	0	2	1	0		1	0	0	2	1	0	1	2	2	1	2	2	5	0	0	21	49	62	15	0
0	0	84	F	1	22.3771	2.56	3.34	0	70	1	1	1	1	1	156	42	96	0	0	1	0	5	0	1	1	1		0		1	0	0	1	1	0	1	1	1	0	1	1	4	0	0	19	37	69	15	0
0	0	53	M	1	28.0428	1.43	3.27	0	22	1	1	1	1	1	111	57	97	0	0	0	0	0	0	0	0	1		1		0	0	0	0	0	0	1	0	1	1	1	1	4	0	0	20	75	89	15	0
0	0	74	M	1	27.6426	0.32	2.47	0	47		1	1	1	1	122	60	99	0	0	0	0	0	0	0	0	1				1	0		1	1	0	1	1	1	0	1	1	2	0	0	13	45	64	15	0
0	0	96	M	1	27.8204	1.05	1.05	0	68	0	2	1	2	1	188	49	99	0	0	0	0	1	1	0	0	2		1		1	0	0	1	1	0	2	1	2	1	2	2	4	0	0	12	95	117	15	0
0	0	71	F	1	25.5677	0.78	2.79	0	51		1	1	1	1	161	96	96	0	0	0	0	0	0	0	0	1		0	0	1	0	0	1	1	0	1	1	1	0	1	1	5	0	0	22	89	108	15	0
0	0	76	F	1	29.3701	3.22	3.22	0	43	2	2	2	4	2.25	136	60	98	0	0	0	0	0	0	0	0	4		1		3	0	0	3	3	0	4	3	4	1	4	4	4	1	1	18	115	125	15	0
0	0	95	F	1	27.4286	0.1	1.1	0	69		1	1	1	1	158	46	95	0	0	0	0	0	0	0	0	1				1			1	1	0	1	1	1	0	1	1	1	0	0	18	83	99		0
0	0	84	F	1	30.1021	2.86	2.87	0	57	1	1	1	1	1	130	88	98	0	0	0	0	0	0	0	0	1		0		1	0	0	1	1	0	1	1	1	0	1	1	4	0	0	19	63	79	15	0
0	0	67	M	1	29.685	2.58	8.8	0	61	0	1	0.5	5	2	120	54	97	0	0	0	0	0	0	0	0	1		0		1	0	0	1	1	0	1	1	1	0	1	1	4	0	0	17	65	78	15	0
0	0	53	M	1	36.6752	0.95	2.9	0	20		0	0	0	0	164	100	98	0	0	0	0	1	0	0	1	0		0		0	0	0	0	0	0	0	0	0	0	0	0	4	0	0	18	104	117	15	0
0	0	70	M	1	26.4339	2.03	2.03	0	41	2	2	1.5	2	1.5	125	94	95	0	0	0	0	0	0	0	0	1		0		1	0	0	1	1	0	1	1	1	0	1	1	4	0	0	17	81	92	15	0
0	0	63	F	1	28.6851	1.11	4.91	3	62		2	2	2	2	89	112	97	0	0	0	0	2	1	0	1	2		1		1	0	0	1	1	0	2	1	2	1	2	2	4	0	0	17	32	47	15	0
0	0	67	F	1	46.6406	0.65	2.74	0	36		0	0	0	0	140	76	100	0	0	0	0	0	0	0	0	0		0		0	0	0	0	0	0	0	0	0	0	0	0	4	0	0	18	69	90	15	0
0	0	90	M	1	28.9008	0.87	7.01	2	62		3	3	3	3	136	57	97	1	0	0	0	3	0	1	0	3		1		1	0	1	2	2	0	3	2	3	2	3	2	4	0	0	20	65	79	15	0
0	0	71	F	1	35.7495	1.64	2.82	1	64	0	1	0.5	1	0.5	167	48	99	0	0	0	0	0	0	0	0	1		0		1	0	0	1	1	0	1	1	1	0	1	1	4	0	0	15	64	87	15	0
0	0	77	F	1	22.8928	1.46	1.46	0	52	5	5	3	5	3	131	70	96	0	0	0	0	0	0	0	0	1		0		1	0		1	1	0	1	1	1	0	1	1	3	0	0	13	58	71	15	0
0	0	62	M	1	41.0254	0.69	0.69	0	38		1	1	1	1	141	105	96	0	0	0	0	1	1	0	0	1		0	0	1	0	0	1	1	0	1	1	1	0	1	1	5	0	0	14	78	90	15	0
0	0	86	M	1	28.6728	0.51	7.73	2	66		1	1	1	1	117	110	97	0	1	0	2	3	0	0	0	1		0		0	0	1	1	1	0	1	1	1	1	1	0	4	0	0	17	87	95	15	0
0	0	53	F	1	26.6367	0.1	3.01	0	22		0	0	4	4	108	112	99	0	0	0	0	1	0	0	0	4				0	0	4	4	4	0	4	4	4	4	4	0	3	0	0	16	79	87	15	0
0	0	65	F	1	33.3061	1.2	1.2	0	52	1	1	1	1	1	123	67	97	0	0	0	0	3	1	0	1	1		0		1	0	0	1	1	0	1	1	1	0	1	1	4	0	0	12	92	98	15	0
0	0	74	M	1	27.7703	0.56	2.57	1	46		1	1	1	1	140	93	97	0	0	0	0	0	0	0	0	1		0	0	1	0	0	1	1	0	1	1	1	0	1	1	5	0	0	16	76	88	15	0
0	0	72	F	1	50.6309	1.75	1.75	0	72	1	1	1	1	1	131	67	98	0	0	0	0	3	1	0	0	1		0		1	0	0	1	1	0	1	1	1	0	1	1	4	0	0	22	54	70	15	0
0	0	74	F	1	43.29	1.53	4.72	0	57	1	1	1	1	1	142	83	93	0	0	0	0	1	1	0	0	1		0		1	0	0	1	1	0	1	1	1	0	1	1	4	0	0	21	62	71	15	0
0	0	76	F	1	32.7225	2	3.09	1	65	1	1	1	1	1	87	75	100	0	0	0	0	0	0	0	0	1		0		1	0	0	1	1	0	1	1	1	0	1	1	4	0	0	15	99	108	15	0
0	0	77	F	1	49.4959	0.98	0.98	0	54		2	2	2	2	122	35	97	0	0	0	0	1	1	0	0	2		1		1	0	0	1	1	0	2	1	2	1	2	2	4	0	0	12	56	62	15	0
0	0	75	F	1	33.5556	2.06	7.5	2	57	1	2	1.5	2	1.5	83	51	96	0	0	0	0	2	0	1	0	2		0	0	1	0	1	2	2	0	2	2	2	1	2	1	5	0	0	18	92	100	15	0
0	0	87	M	1	25.2424	1.2	4.11	1	65	1	3	2	3	2	121	66	97	0	0	0	0	0	0	0	0	3		1		1	0	1	2	2	0	3	2	3	2	3	2	4	0	0	8	65	74	15	0
0	0	88	F	1	23.4667	0.42	2.47	0	62		1	1	1	1	125	35	100	0	0	0	0	0	0	0	0	1				1	0		1	1	0	1	1	1	0	1	1	2	0	0	23	94	99	15	0
0	0	84	M	1	31.0735	2.08	3.13	0	65	3	3	3	3	3	127	72	98	1	0	0	0	2	0	0	0	3		1		1	0	1	2	2	0	3	2	3	2	3	2	4	0	0	14	77	88	15	0
0	0	76	F	1	18.026	0.06	1.02	0	43		1	1	1	1	153	67	100	1	0	0	0	5	0	1	0	1				1	0		1	1	0	1	1	1	0	1	1	2	0	0	18	73	93	15	0
0	0	65	M	0	32.0915	0.71	1.94	0	52		1	1	1	1	146	42	97	0	0	1	0	2	1	0	0	1				1	0	0	1	1	0	1	1	1	0	1	1	3	0	0	16	77	94	15	0
0	0	64	M	1	33.2368	1.07	7.58	1	62	1	2	1.5	2	1.5	129	23	95	0	0	0	0	0	0	0	0	2		0		2	0	0	2	2	0	2	2	2	0	2	2	4	1	1	12	60	76	15	0
0	0	70	F	1	27.0194	1.87	1.88	0	56	1	1	1	1	1	163	87	97	0	0	0	0	3	1	0	1	1				1	0	0	1	1	0	1	1	1	0	1	1	3	0	0	16	79	101	15	0
0	0	60	M	1	28.6972	1.86	3.86	0	49	2	2	2	2	2	146	51	98	0	0	0	0	0	0	0	0	2		1		1	0	0	1	1	0	2	1	2	1	2	2	4	0	0	13	83	91	15	0
0	0	50	M	1	33.865	2.21	2.21	0	35	4	4	2.5	4	1.66667	142	70	100	1	0	0	0	1	0	0	0	1		0		1	0	0	1	1	0	1	1	1	0	1	1	4	0	0	13	82	99	15	0
0	0	49	M	1	34.5451	2.49	2.5	0	24	0	0	0	0	0	143	84	100	0	0	0	0	0	0	0	0	0		0		0	0	0	0	0	0	0	0	0	0	0	0	4	0	0	17	81	94	15	0
0	0	66	F	1	22.9781	1.98	1.98	0	38	1	1	1	1	1	130	70	99	0	0	0	0	0	0	0	0	1		0		1	0	0	1	1	0	1	1	1	0	1	1	4	0	0	11	57	81	15	0
0	0	55	M	1	24.6435	0.31	2.27	0	20		1	1	1	1	116	89	100	0	0	0	0	3	1	0	0	1				1	0		1	1	0	1	1	1	0	1	1	2	0	0	12	71	83	15	0
0	0	51	M	1	24.7856	0.23	2.09	0	19		0	0	0	0	118	78	98	0	0	0	0	0	0	0	0	0				0	0		0	0	0	0	0	0	0	0	0	2	0	0	21	68	81	15	0
0	0	69	M	1	23.0507	2.21	3.3	0	49	3	3	2.5	3	1.66667	115	94	96	0	0	0	0	0	0	0	0	2		0		1	0	1	2	2	0	2	2	2	1	2	1	4	0	0	13	87	96	15	0
0	0	75	F	1	26.3702	0.92	4.08	0	42		1	1	1	1	140	63	100	0	0	0	0	3	1	0	0	1		0		1	0	0	1	1	0	1	1	1	0	1	1	4	0	0	16	49	69	15	0
0	0	59	F	1	25.7198	1.82	2.8	0	22	4	4	3	4	3	144	76	100	0	0	0	0	0	0	0	0	2		0		2	0	0	2	2	0	2	2	2	0	2	2	4	1	1	13	78	90	15	0
0	0	79	M	1	26.1224	2.83	2.84	0	53	1	1	1	2	1.33333	140	54	100	0	0	0	0	0	0	0	0	1		0		1	0	0	1	1	0	1	1	1	0	1	1	4	0	0	8	72	85	15	0
0	0	50	F	1	32.2071	1.11	1.12	0	61		1	1	1	1	117	80	100	0	0	0	0	0	0	0	0	1		0	0	1	0	0	1	1	0	1	1	1	0	1	1	5	0	0	21	71	82	15	0
0	0	82	M	1	26.9753	0.67	0.67	0	52		1	1	1	1	174	81	90	0	0	1	0	2	1	0	0	1		0		0	1	0	1	1	0	1	1	1	1	0	1	4	0	0	22	75	89	15	0
0	0	64	M	1	25.1278	1.92	2.85	0	46	0	2	1	2	1	186	66	99	0	0	0	0	1	0	0	1	2	1	0		1	0	0	2	1	0	1	2	2	1	2	2	5	0	0	22	144	155	15	0
0	0	62	M	1	29.2446	0.19	1.42	0	58		1	1	1	1	113	72	92	0	0	0	0	0	0	0	0	1		0		1	0	0	1	1	0	1	1	1	0	1	1	4	0	0	13	68	82	15	0
0	0	90	M	1	26.3608	1.97	3.95	0	68	2	3	2.5	3	2.5	203	66	98	0	0	0	2	10	0	1	0	3		0		1	1	1	3	3	0	3	3	3	2	2	2	4	0	0	13	89	118	15	0
0	0	46	M	1	38.452	2.38	2.38	0	29	1	1	1	1	0.666667	111	62	100	0	0	0	0	1	0	0	1	1		0		1	0	0	1	1	0	1	1	1	0	1	1	4	0	0	12	61	70	15	0
0	0	56	M	1	37.0588	2.28	2.3	0	36	1	1	1	1	0.666667	112	77	98	0	0	0	0	0	0	0	0	1		0		1	0	0	1	1	0	1	1	1	0	1	1	4	0	0	17	87	99	15	0
0	0	60	M	1	20.514	2.19	2.19	0	42	1	3	2	3	1.66667	92	68	91	0	0	0	0	3	0	1	1	3	2	0		1		0	3	1	0	1	3	3	2	3	3	4	0	0	15	73	81	15	0
0	1	82	F	1	41.4269	2.94	7.23	0	55	2	2	2	2	2	144	64	95	1	1	0	0	4	0	1	0	2		1		1	0	0	1	1	0	2	1	2	1	2	2	4	0	0	16	60	68	15	0
0	0	48	M	1	30.2469	2.25	13.13	0	46	0	1	0.5	1	0.333333	143	76	98	0	0	0	0	0	0	0	0	1		0	0	1	0	0	1	1	0	1	1	1	0	1	1	5	0	0	13	99	108	15	0
0	0	70	M	1	26.5432	2.55	3.83	0	71	1	4	2.5	4	2	121	87	97	0	0	0	0	2	0	1	0	4		0		4	0	0	4	4	0	4	4	4	0	4	4	4	1	1	15	60	76	15	0
0	0	77	F	1	37.5924	0.78	2.41	0	51		1	1	1	1	114	67	100	1	0	0	0	1	0	0	0	1		0		1	0	0	1	1	0	1	1	1	0	1	1	4	0	0	17	56	71	15	0
0	0	82	M	1	33.6021	0.85	2.2	0	45		0	0	1	1	133	62	99	0	0	0	2	2	0	0	0	1		0		1	0	0	1	1	0	1	1	1	0	1	1	4	0	0	14	78	86	15	0
0	0	91	F	1	21.6441	0.5	8.18	2	68		2	2	2	2	117	67	100	1	1	0	0	3	1	0	0	2	1	0		1	0	0	2	1	0	1	2	2	1	2	2	5	0	0	20	88	93	15	0
0	0	62	F	1	30.4867	1.2	3.27	0	39	1	1	1	1	1	133	63	95	0	0	1	0	1	0	0	0	1		0		1	0	0	1	1	0	1	1	1	0	1	1	4	0	0	10	83	104	15	0
0	0	90	M	1	22.3347	1.56	3.8	0	57	1	1	1	1	1	106	75	98	1	0	0	0	2	0	0	1	1		0	0	1	0	0	1	1	0	1	1	1	0	1	1	5	0	0	14	60	64	15	0
0	0	51	M	1	34.6021	0.89	2.01	0	22		1	1	1	1	114	41	95	1	1	0	2	5	0	0	1	1		0		1	0	0	1	1	0	1	1	1	0	1	1	4	0	0	15	72	82	15	0
0	0	52	F	1	38.6917	0.41	2.39	0	24		1	1	1	1	120	71	99	0	0	0	0	2	0	1	0	1		0		1	0		1	1	0	1	1	1	0	1	1	3	0	0	20	58	72	15	0
0	0	83	F	1	24.4995	0.49	39.21	1	96		4	4	4	4	177	72	100	0	0	0	0	9	1	1	0	4	3	0		1	0	0	4	1	0	1	4	4	3	4	4	5	0	0	15	75	100	15	1
0	0	87	M	1	26.2046	6.81	14.96	6	71	1	4	2.5	5	2.42857	120	39	94	0	0	0	0	1	0	0	0	4		0	0	1	0	3	4	4	0	4	4	4	3	4	1	5	0	0	12	48	66	15	0
0	0	76	M	1	26.2254	5.76	6.76	0	81	3	3	2.5	3	1.16667	84	90	97	0	0	0	0	2	0	1	0	2		1		1	0	0	1	1	0	2	1	2	1	2	2	4	0	0	29	56	64	15	0
0	0	68	F	1	35.5301	0.55	1.79	0	26		1	1	1	1	133	65	98	0	0	0	0	0	0	0	0	1		0		1	0	0	1	1	0	1	1	1	0	1	1	4	0	0	21	87	99	15	0
0	0	83	F	1	34.7559	0.91	9.84	2	63		4	4	4	4	104	104	100	0	0	0	0	9	1	1	0	4		0		1	0	3	4	4	0	4	4	4	3	4	1	4	0	0	16	44	60	15	0
0	0	53	F	1	29.2588	2.99	2.99	0	43	1	1	1	1	1	109	66	96	0	0	0	0	0	0	0	0	1		0		1	0	0	1	1	0	1	1	1	0	1	1	4	0	0	18	68	75	15	0
0	0	55	M	1	24.5139	0.51	2.88	0	26		0	0	0	0	137	63	100	0	0	0	0	0	0	0	0	0		0		0	0	0	0	0	0	0	0	0	0	0	0	4	0	0	13	94	102	15	0
0	0	66	M	1	26.8817	1.22	2.51	0	36	1	1	1	1	1	136	85	100	0	0	0	0	0	0	0	0	1		0		1	0	0	1	1	0	1	1	1	0	1	1	4	0	0	18	66	77	15	0
0	0	78	F	1	25.6874	2.22	2.23	0	70	1	1	1	1	0.666667	143	79	93	1	0	0	0	1	0	0	0	1		0	0	1	0	0	1	1	0	1	1	1	0	1	1	5	0	0	16	88	100	15	0
0	0	59	M	1	29.3524	0.93	0.93	0	43		1	1	1	1	139	57	98	0	0	0	0	0	0	0	0	1		0		1	0	0	1	1	0	1	1	1	0	1	1	4	0	0	26	43	68	15	0
0	0	84	M	1	27.8857	0.76	6.73	2	61		1	1	1	1	125	43	100	1	0	1	0	4	1	0	0	1		0		1	0	0	1	1	0	1	1	1	0	1	1	4	0	0	9	51	72	15	0
0	0	72	F	1	27.1416	1.57	3.53	0	55	1	1	1	1	1	161	126	98	0	0	0	0	2	1	0	1	1		0		1	0	0	1	1	0	1	1	1	0	1	1	4	0	0	12	105	112	15	0
0	0	80	M	0	26.5832	1.23	1.23	0	62	0	1	0.5	1	0.5	131	49	99	0	0	1	0	2	1	0	0	1		0		1	0	0	1	1	0	1	1	1	0	1	1	4	0	0	18	74	90	15	0
0	0	74	F	1	27.1734	0.79	3.84	1	45		1	1	1	1	145	68	100	0	0	0	0	0	0	0	0	1		0		1	0	0	1	1	0	1	1	1	0	1	1	4	0	0	16	73	86	15	0
0	0	54	M	1	37.6406	1.74	3.02	0	21	1	1	1	1	1	137	79	97	0	0	0	0	0	0	0	0	1		0	0	1	0	0	1	1	0	1	1	1	0	1	1	5	0	0	6	82	95	15	0
0	0	71	F	1	24.7768	2.07	4.91	0	91	1	1	1	1	0.666667	116	119	86	0	0	0	0	4	0	1	0	1		0		1	0	0	1	1	0	1	1	1	0	1	1	4	0	0	27	61	71	15	0
0	0	63	F	1	22.0187	1.04	2.13	0	50	0	4	2	4	2	122	72	100	0	0	0	0	0	0	0	0	4		0		1	0	3	4	4	0	4	4	4	3	4	1	4	0	0	14	65	78	15	0
0	0	70	M	1	28.6728	1.16	3.05	0	46		1	1	1	1	106	55	99	0	0	0	0	0	0	0	0	1		0		1	0	0	1	1	0	1	1	1	0	1	1	4	0	0	19	60	71	15	0
0	0	80	F	1	23.744	0.71	2.56	0	41		0	0	0	0	176	71	96	0	0	0	0	3	0	1	0	0				0	0	0	0	0	0	0	0	0	0	0	0	3	0	0	17	91	116	15	0
0	0	72	M	1	24.6367	0.56	0.56	0	37		1	1	1	1	98	85	89	0	0	0	0	2	0	1	0	1				1	0	0	1	1	0	1	1	1	0	1	1	3	0	0	22	62	61	15	0
0	0	79	F	1	20.2261	0.5	0.5	0	58		2	2	2	2	69	45	95	0	0	0	0	0	0	0	0	2		0		2	0	0	2	2	0	2	2	2	0	2	2	4	1	1	17	41	48	15	0
0	0	50	F	1	35.9264	1.2	3.26	0	29	0	1	0.5	1	0.5	129	101	97	0	0	0	0	0	0	0	0	1		0		1	0	0	1	1	0	1	1	1	0	1	1	4	0	0	16	78	87	15	0
0	0	46	F	1	34.5603	3.69	6.98	0	31	1	1	1	1	1	158	103	99	0	0	0	0	0	0	0	0	1		1	0	0	0	0	0	0	0	1	0	1	1	1	1	5	0	0	15	101	113	15	0
0	0	63	M	1	30.6425	0.73	6.83	0	31		0	0	1	1	162	61	100	0	0	1	0	2	0	0	1	1		0		1	0	0	1	1	0	1	1	1	0	1	1	4	0	0	16	69	111	15	0
0	0	44	F	1	22.5076	1.91	3.83	0	29	0	1	0.5	1	0.5	134	78	98	0	0	0	0	0	0	0	0	1		0		1	0	0	1	1	0	1	1	1	0	1	1	4	0	0	16	68	78	15	0
0	0	74	M	1	33.6132	0.41	1.43	0	46		1	1	1	1	169	63	94	1	0	1	0	3	0	0	1	1				1	0		1	1	0	1	1	1	0	1	1	2	0	0	15	90	103	15	0
0	0	48	F	1	25.076	3.37	4.28	0	40	2	2	1.5	2	1.25	123	56	100	0	0	0	0	1	0	0	0	1		0		1	0	0	1	1	0	1	1	1	0	1	1	4	0	0	18	62	76	15	0
0	0	76	M	1	22.3268	2.19	2.19	0	54	3	3	2.5	3	1.66667	114	54	94	0	0	1	0	2	1	0	0	2		1	0	1	0	0	1	1	0	2	1	2	1	2	2	5	0	0	11	71	80	15	0
0	0	61	M	1	32.6274	2.16	2.16	0	58	1	4	2.5	4	2.5	83	33	90	0	0	0	0	1	0	0	0	4	2	0		1	0	1	4	2	0	2	4	4	3	4	3	5	0	0				15	0
0	0	73	M	1	29.4416	1.19	1.19	0	59		1	1	1	1	160	63	97	0	0	0	0	1	1	0	0	1		0		1	0	0	1	1	0	1	1	1	0	1	1	4	0	0	16	80	100	15	0
0	0	78	F	1	29.7656	0.96	0.96	0	64		1	1	1	1	125	92	98	0	0	0	0	4	1	1	0	1		0		1	0	0	1	1	0	1	1	1	0	1	1	4	0	0	22	74	88	15	0
0	0	73	F	1	41.3333	4.87	10.83	0	49	2	2	1.5	2	1	140	57	97	0	0	1	0	3	0	0	1	1		0	0	1	0	0	1	1	0	1	1	1	0	1	1	5	0	0	8	51	72	15	0
0	0	64	M	1	26.1224	1.11	2.8	1	45	1	1	1	1	1	88	67	98	0	0	0	0	9	0	1	1	1		0		1	0	0	1	1	0	1	1	1	0	1	1	4	0	0	14	50	69	15	0
0	0	56	F	1	42.0602	0.8	0.8	0	47		5	5	5	5	131	82	97	0	0	0	0	0	0	0	0	5		0		1	0	4	5	5	0	5	5	5	4	5	1	4	0	0	22	81	90	15	0
0	0	71	M	1	29.8836	2.84	2.93	0	54	1	2	1.5	2	1.33333	148	62	98	0	0	0	0	0	0	0	0	2		1		1	0	0	1	1	0	2	1	2	1	2	2	4	0	0	17	92	104	15	0
0	0	47	F	1	25.2163	0.56	0.56	0	25		0	0	0	0	122	79	98	0	0	0	2	2	0	0	0	0				0	0		0	0	0	0	0	0	0	0	0	2	0	0	11	79	89	15	0
0	0	46	M	1	30.3871	0.81	0.81	0	20		2	2	2	2	157	59	100	0	0	0	0	0	0	0	0	2		1	0	1	0	0	1	1	0	2	1	2	1	2	2	5	0	0	17	71	92	15	0
0	0	75	M	1	25.8151	5.17	5.17	0	56	1	1	1	1	1	82	60	100	0	0	0	0	4	1	0	0	1		0		1	0	0	1	1	0	1	1	1	0	1	1	4	0	0	22	57	81	15	0
0	0	63	M	1	23.1185	0.43	0.47	0	32		1	1	1	1	162	89	99	1	0	0	0	3	0	1	0	1		0		1	0	0	1	1	0	1	1	1	0	1	1	4	0	0	12	78	98	15	0
0	0	56	M	1	23.4493	1.59	2.61	0	32	0	0	0	2	1	108	85	99	0	0	0	0	0	0	0	0	2		0		2	0	0	2	2	0	2	2	2	0	2	2	4	1	1	18	70	79	15	0
0	0	61	M	1	23.7196	0.83	8.29	2	74		2	2	2	2	117	54	100	0	0	0	0	1	0	0	0	2	0	0		1	0	1	2	2	0	2	2	2	1	2	1	5	0	0	14	74	85	15	0
0	0	71	M	1	29.6743	0.96	11.11	5	69		2	2	2	2	94	115	89	0	0	1	0	4	1	0	0	2	1	0		1	0	0	2	1	0	1	2	2	1	2	2	5	0	0	16	58	67	15	0
0	0	85	F	1	23.1009	0.92	1.67	1	47		2	2	2	2	139	85	93	0	0	1	0	3	0	1	0	2		0		1	0	1	2	2	0	2	2	2	1	2	1	4	0	0	13	70	87	15	0
0	0	49	M	1	43.2526	2.23	3.12	0	22	1	1	0.5	1	1	149	90	97	0	0	0	0	0	0	0	0	1		0		1	0	0	1	1	0	1	1	1	0	1	1	4	0	0	24	83	97	15	0
0	0	60	M	1	24.6181	1.24	3.08	0	45	0	1	0.5	1	0.5	122	63	99	0	0	0	0	2	0	0	0	1		0	0	1	0	0	1	1	0	1	1	1	0	1	1	5	0	0	18	75	86	15	0
0	0	69	F	1	23.4811	1.77	2.69	0	69	3	3	2	3	2	160	47	100	0	0	0	2	8	1	1	0	1				1	0		1	1	0	1	1	1	0	1	1	2	0	0	17	63	92	15	0
0	0	71	M	1		2.79	2.79	0	36	1	1	1	1	1	106	76	99	0	0	0	0	0	0	0	0	1		0		1	0	0	1	1	0	1	1	1	0	1	1	4	0	0	21	58	69	15	0
0	0	88	F	1	25.8196	1.86	4.75	0	74	2	2	2	2	2	80	113	98	0	0	0	0	0	0	0	0	2		1		1	0	0	1	1	0	2	1	2	1	2	2	4	0	0	14	66	69	15	0
0	0	80	M	1	30.7071	1.09	2.08	0	50	0	1	0.5	1	0.5	103	66	99	0	0	0	0	0	0	0	0	1		0		1			1	1	0	1	1	1	0	1	1	2	0	0	21	79	93	15	0
0	0	88	F	1	19.4922	4.22	5.35	0	56	1	1	1	3	1	126	85	100	0	0	0	0	0	0	0	0	3		0		3	0	0	3	3	0	3	3	3	0	3	3	4	1	1	18	77	91	15	0
0	0	51	F	1	38.8672	2.03	3.96	0	29	1	1	1	1	1	106	69	99	0	0	0	0	1	0	0	1	1		0		1	0	0	1	1	0	1	1	1	0	1	1	4	1	1	16	66	86	15	0
0	0	67	M	1	30.423	1.76	5.61	0	42	1	1	1	1	1	62	95	93	0	0	0	0	1	0	0	1	1		0		1	0	0	1	1	0	1	1	1	0	1	1	4	0	0	21	34	40	15	0
0	0	55	M	1	25.3934	1.06	2.26	0	43	0	2	1	2	1	134	73	100	0	0	0	0	0	0	0	0	2		1	0	1	0	0	1	1	0	2	1	2	1	2	2	5	0	0	18	82	95	15	0
0	0	76	F	1	29.4693	1.74	1.74	0	57	1	1	1	1	1	103	77	99	0	0	0	0	0	0	0	0	1		0		1	0	0	1	1	0	1	1	1	0	1	1	4	0	0	16	73	84	15	0
0	1	91	F	1	27.5873	2.71	6.31	0	84	8	8	7	8	7	142	93	95	0	0	0	0	2	0	1	0	6		2		1	0	3	4	4	0	6	4	6	5	6	3	4	0	0	25	90	104	15	0
0	0	65	M	1	29.5892	2.93	6.13	0	44	1	5	3	5	2.66667	106	64	100	0	0	0	0	2	0	1	0	5	3	0		2	0	0	5	2	0	2	5	5	3	5	5	5	1	1	18	60	78	15	0
0	0	77	F	1	27.3523	0.81	1.74	0	74		1	1	1	1	114	52	99	0	0	0	0	0	0	0	0	1		0		1	0	0	1	1	0	1	1	1	0	1	1	4	0	0	18	53	74	15	0
0	0	65	M	1	33.3455	2.25	3.36	0	49	2	3	2.5	3	2	107	56	98	0	0	0	0	0	0	0	0	3		2		1	0	0	1	1	0	3	1	3	2	3	3	4	0	0	13	58	66	15	0
0	0	75	F	1	20.0781	1.83	2.94	0	64	2	2	2	2	2	151	62	100	0	0	0	0	0	0	0	0	2		0		1	1	0	2	2	0	2	2	2	1	1	2	4	0	0	20	92	107	13	0
0	0	76	M	1	24.4913	1.39	1.39	0	40	1	1	1	1	1	132	62	100	1	0	0	0	1	0	0	0	1		0	0	1	0	0	1	1	0	1	1	1	0	1	1	5	0	0	16	64	79	15	0
0	0	65	M	1	30.9953	1.75	5.88	0	22	0	0	0	0	0	163	78	96	0	0	0	0	0	0	0	0	0		0		0	0	0	0	0	0	0	0	0	0	0	0	4	0	0	23	81	101	15	0
0	0	57	M	1	34.4163	0.64	2.02	0	47		2	2	2	2	122	89	92	0	0	0	0	2	1	0	1	2		0		2	0	0	2	2	0	2	2	2	0	2	2	4	1	1	16	73	85	15	0
0	0	81	M	1	31.8874	0.34	9.34	0	66		6	6	6	6	106	72	97	1	0	1	0	3	0	0	1	6	3	2		1	0		4	1	0	3	4	6	5	6	6	4	0	0	18	53	64	15	0
0	0	93	F	1	20.5333	2.64	2.68	0	62	5	5	3	5	3	118	69	92	0	0	0	0	0	0	0	0	1		0	0	1	0	0	1	1	0	1	1	1	0	1	1	5	0	0	26	68	82	15	0
0	0	43	M	1	23.7202	1.92	1.93	0	10	1	1	0.5	1	0.5	138	81	96	0	0	0	0	0	0	0	0	0		0	0	0	0	0	0	0	0	0	0	0	0	0	0	5	0	0	15	80	93	15	0
0	0	52	F	1	18.6328	0.34	0.34	0	18		0	0	1	1	124	74	97	0	0	0	0	0	0	0	0	1		0		1	0	0	1	1	0	1	1	1	0	1	1	4	0	0	13	67	77	15	0
0	0	52	M	1	28.2122	2.13	2.13	0	64	5	5	3	5	3	136	78	99	0	0	0	0	0	0	0	0	1		0		1	0	0	1	1	0	1	1	1	0	1	1	4	0	0	13	65	82	15	0
0	0	92	M	1	21.0105	2	14.03	2	83	3	3	2.5	3	2.5	188	80	99	0	0	1	0	1	0	0	0	2		0		1	0	1	2	2	0	2	2	2	1	2	1	4	0	0	19	87	123	15	0
0	0	50	F	1	35.1148	2.04	2.93	0	43	1	1	1	1	1	152	71	98	0	0	0	0	0	0	0	0	1		0		1	0	0	1	1	0	1	1	1	0	1	1	4	0	0	18	93	106	15	0
0	0	63	F	1	38.866	1.17	3.04	0	37	0	1	0.5	1	0.5	112	62	100	0	0	0	0	0	0	0	0	1		0		1	0	0	1	1	0	1	1	1	0	1	1	4	0	0	14	73	85	15	0
0	0	87	F	1	29.0667	1.57	4.63	0	64	1	5	3	5	3	93	82	97	0	0	0	0	1	0	0	0	5		0		1	0	4	5	5	0	5	5	5	4	5	1	4	0	0	19	49	59	15	0
0	0	83	F	1	27.3465	2.63	3.58	0	62	2	2	2	2	2	97	78	96	0	0	0	0	1	0	0	0	2		0		1	1	0	2	2	0	2	2	2	1	1	2	4	0	0	19	49	60	15	0
0	0	49	M	1	37.7211	1.64	2.68	0	22	0	4	2	7	3.5	151	71	99	0	1	0	0	2	0	0	0	7	3	1	0	3	0	0	6	3	1	4	6	7	4	7	7	6	1	1	18	105	110	15	0
0	0	82	M	1	24.3827	2.73	2.73	0	54	2	2	2	2	1.33333	156	57	99	0	0	0	0	2	0	1	0	2		0		1	0	1	2	2	0	2	2	2	1	2	1	4	0	0	14	87	89	15	0
0	0	60	M	1	30.509	0.45	6.9	1	29		1	1	1	1	111	70	92	0	0	0	0	0	0	0	0	1				1	0		1	1	0	1	1	1	0	1	1	2	0	0	15	56	70	15	0
0	0	82	F	1	33.6077	1.92	3.92	0	41	1	1	1	2	1.5	93	90	97	0	0	0	0	4	1	0	0	2		0		1	1	0	2	2	0	2	2	2	1	1	2	4	0	0	14	72	96	15	0
0	0	73	M	1	24.0556	1.76	2.87	0	44	1	2	1.5	2	1.5	109	68	99	0	0	0	0	0	0	0	0	2		0		2	0	0	2	2	0	2	2	2	0	2	2	4	1	1	15	63	72	15	0
0	0	51	F	1	33.9844	0.94	2.98	0	34		0	0	1	1	159	84	100	0	0	0	0	1	1	0	0	1		0		1	0	0	1	1	0	1	1	1	0	1	1	4	0	0	10	79	96	15	0
0	0	74	M	1	34.0324	1.73	3.14	0	50	2	2	2	2	2	127	71	99	0	0	0	0	2	0	1	0	2		0		1	0	1	2	2	0	2	2	2	1	2	1	4	0	0	12	67	84	15	0
0	0	41	M	1	26.5103	1.69	2.91	0	26	1	1	1	1	1	143	180	100	0	0	0	0	1	0	0	1	1		0		1	0	0	1	1	0	1	1	1	0	1	1	4	0	0	12	95	104	15	0
0	0	73	F	1	32.6743	2.04	2.04	0	50	1	1	1	1	1	150	33	76	0	0	0	0	1	1	0	0	1		0		1	0	0	1	1	0	1	1	1	0	1	1	4	0	0	27	48	72	15	0
0	0	67	M	1	29.9746	1.71	2.72	0	61	1	2	1.5	2	1.5	134	81	99	0	0	0	0	1	1	0	0	2		0	1	1	0	0	1	1	0	2	2	1	1	2	2	5	0	0	5	68	79	15	0
0	0	81	M	1	27.8393	0.09	11.02	2	56		4	4	4	4	113	76	99	0	0	0	0	0	0	0	0	4	3			1			4	1	0	1	4	4	3	4	4	2	1	1	18	65	77		0
0	0	69	M	1	33.0946	1.19	2.15	0	34	0	0	0	1	0.5	120	55	98	0	0	0	0	2	0	1	0	1		0		1	0	0	1	1	0	1	1	1	0	1	1	4	0	0	17	72	86	15	0
0	0	71	M	1	28.0664	2	2.01	0	45	5	5	3.5	5	3.5	137	60	99	0	0	0	0	2	1	0	0	2		1		0	0	1	1	1	0	2	1	2	2	2	1	4	0	0	15	67	79	15	0
0	0	50	M	1	32.788	0.95	3.19	0	20		0	0	0	0	142	57	98	0	0	0	0	0	0	0	0	0		0		0	0	0	0	0	0	0	0	0	0	0	0	4	0	0	12	88	100	15	0
0	0	65	F	1	26.9188	2.59	2.6	0	62	1	1	1	1	0.666667	108	54	100	0	0	0	0	2	0	1	0	1		0		1	0	0	1	1	0	1	1	1	0	1	1	4	0	0	15	55	68	15	0
0	0	45	M	1	39.9691	2.37	2.38	0	22	1	1	1	1	1	153	65	100	0	0	0	0	0	0	0	0	1		0		1	0	0	1	1	0	1	1	1	0	1	1	4	0	0	15	53	67	15	0
0	0	70	F	1	36.7969	2.88	2.88	0	65	2	2	1.5	2	1.66667	120	99	92	0	0	1	0	4	1	1	0	1		0		1	0	0	1	1	0	1	1	1	0	1	1	4	0	0	21	52	69	15	0
0	0	83	F	1	30.7125	1.17	1.17	0	83		1	1	1	1	166	53	95	0	0	0	2	7	1	1	0	1		0		1	0	0	1	1	0	1	1	1	0	1	1	4	0	0	13	64	91	15	0
0	0	81	F	1	26.3702	1.25	11.2	4	53	0	1	0.5	1	0.5	109	169	97	0	0	0	0	0	0	0	0	1		0	0	1	0	0	1	1	0	1	1	1	0	1	1	5	0	0	13	56	65	15	0
0	0	82	M	1	27.2222	1.65	87.11	13	33	1	2	1.5	2	1.5	121	85	94	1	0	0	0	4	0	1	1	2		0	1	0	0	1	1	1	0	2	2	1	2	2	1	5	0	0	20	64	73	15	0
0	0	66	M	1	26.1892	2.79	2.79	0	30	5	5	3	5	3.66667	118	96	97	0	0	0	0	0	0	0	0	1		0		1	0	0	1	1	0	1	1	1	0	1	1	4	0	0	17	71	77	15	0
0	0	77	F	1	34.5603	1.99	3.02	0	76	1	4	2.5	4	2.5	123	49	98	0	1	0	0	1	0	0	0	4		0		1	0	3	4	4	0	4	4	4	3	4	1	4	0	0	15	68	76	15	0
0	0	72	M	1	25.8291	1.28	5.81	3	63	1	4	2.5	4	2.5	120	82	99	1	1	0	0	12	1	1	1	4			0	1	0	3	4	4	0	4	4	4	3	4	1	4	0	0	20	72	83	15	0
0	0	77	M	1	16.369	2.03	13.08	8	58	4	4	4	4	2.66667	132	87	99	1	0	1	2	8	1	1	1	4		1		1	0	2	3	3	0	4	3	4	3	4	2	4	0	0	25	87	96	15	0
0	0	73	M	1	27.7575	2.52	2.52	0	53	1	1	1	1	0.666667	125	77	94	1	0	0	0	1	0	0	0	1		0		1	0	0	1	1	0	1	1	1	0	1	1	4	0	0	17	58	66	15	0
0	0	61	M	1	32.7869	1.68	2.81	0	46	1	1	0.5	1	0.5	149	76	97	0	0	0	0	1	1	0	0	0		0		0	0	0	0	0	0	0	0	0	0	0	0	4	0	0	10	77	95	15	0
0	0	84	F	1	28.4933	1.88	2.03	0	68	1	1	1	1	1	130	116	92	1	0	1	0	4	0	0	1	1		0		1	0	0	1	1	0	1	1	1	0	1	1	4	0	0	20	54	77	15	0
0	0	77	M	1	37.911	0.43	1.43	0	53		3	3	3	3	116	72	97	0	0	0	0	1	1	0	0	3		1	0	1	0	1	2	2	0	3	2	3	2	3	2	5	0	0	12	83	91	15	0
0	0	66	F	1	27.4026	0.98	2.14	0	70		1	1	1	1	108	89	99	0	0	1	0	3	1	0	1	1		0		1	0	0	1	1	0	1	1	1	0	1	1	4	0	0	14	71	79	15	0
0	0	72	M	1	34.2901	2.09	2.09	0	43	0	1	0.5	1	0.5	148	203	93	0	0	0	0	1	0	0	0	1		0		1	0	0	1	1	0	1	1	1	0	1	1	4	0	0	15	63	80	15	0
0	0	76	F	1	27.7855	1.12	1.12	0	62		1	1	1	1	138	31	98	0	0	0	0	1	1	0	0	1		0		1	0	0	1	1	0	1	1	1	0	1	1	4	0	0	9	43	62	15	0
0	0	61	M	1	18.3655	0.71	34.66	16	65		2	2	2	2	131	107	99	0	0	0	0	7	1	1	0	2		1		1	0	0	1	1	0	2	1	2	1	2	2	4	0	0	24	103	110	15	0
0	0	47	M	1	26.351	0.84	1.98	0	38		1	1	1	1	126	62	100	0	0	0	0	0	0	0	0	1		0		1	0	0	1	1	0	1	1	1	0	1	1	4	0	0	10	66	76	15	0
0	0	59	M	1	28.7197	0.53	0.55	0	47		1	1	1	1	120	149	97	0	0	0	0	1	0	0	1	1		0		1	0	0	1	1	0	1	1	1	0	1	1	4	0	0	24	79	89	15	0
0	0	73	F	1	28.6719	2.18	3.15	0	66	1	1	1	1	1	104	122	94	1	0	0	0	1	0	0	0	1		0		1	0	0	1	1	0	1	1	1	0	1	1	4	0	0	20	74	81	15	0
0	0	64	M	1	24.6097	1.04	2.14	0	42		1	1	1	1	116	68	97	1	0	0	0	3	0	1	0	1		0		1	0	0	1	1	0	1	1	1	0	1	1	4	0	0	14	68	78	15	0
0	0	79	F	1	18.0987	2.87	11.92	5	79	4	4	4	4	3.66667	202	110	99	0	0	0	0	1	0	0	1	4	3	0		1	0	0	4	1	0	1	4	4	3	4	4	5	0	0	38	82	119	3	1
0	0	48	M	1	34.5416	1.61	1.61	0	45	0	1	0.5	1	0.5	142	78	96	1	0	0	0	3	1	0	0	1		0		1	0	0	1	1	0	1	1	1	0	1	1	4	0	0	16	90	101	15	0
0	0	52	M	1	35.6055	1.15	9.97	0	17	0	0	0	0	0	149	98	99	0	0	0	0	1	1	0	0	0		0		0	0	0	0	0	0	0	0	0	0	0	0	4	0	0	9	106	113	15	0
0	0	68	M	1	35.3992	2.88	4.09	0	50	2	2	2	2	2	120	63	96	0	0	0	0	1	1	0	0	2		0		1	0	1	2	2	0	2	2	2	1	2	1	4	1	1	11	57	71	15	0
0	0	82	M	1	22.3601	4.05	6.02	0	70	2	2	2	2	1.75	107	45	99	0	0	0	0	4	0	1	1	2		0		1	1	0	2	2	0	2	2	2	1	1	2	4	0	0	34	88	107	15	0
0	0	70	F	0	32.1978	0.94	7.16	0	28		0	0	0	0	123	82	98	0	0	0	0	4	1	1	0	0		0		0	0	0	0	0	0	0	0	0	0	0	0	4	0	0	19	62	79	15	0
1	1	74	M	1	31.6735	1.29	4.91	4	135	10	12	11	12	11	141	84	99	0	0	0	0	7	0	1	0	12	3	3		1	3	2	9	6	0	9	9	12	11	9	10	5	0	0	20	68	86	15	0
0	0	76	M	1	29.5559	0.99	2.19	0	68		1	1	1	1	128	82	100	0	0	0	0	5	0	1	0	1		0		1		0	1	1	0	1	1	1	0	1	1	3	0	0	15	55	70	15	0
0	0	41	M	1	37.551	1.41	6.45	0	31	0	2	1	2	1	113	94	99	0	0	0	0	0	0	0	0	2		0		1	0	1	2	2	0	2	2	2	1	2	1	4	0	0	19	62	72	15	0
0	0	62	M	1	32.5964	0.28	4.17	0	50		4	4	4	4	160	81	97	0	0	0	0	0	0	0	0	4	3			1	0		4	1	0	1	4	4	3	4	4	3	0	0	11	52	77	15	0
0	0	42	F	1	23.7109	0.78	2.27	0	25		1	1	1	1	116	67	97	1	0	0	2	5	0	0	1	1		0		1	0	0	1	1	0	1	1	1	0	1	1	4	0	0	18	66	71	15	0
0	0	79	M	1	28.5999	1.6	3.51	0	58	1	2	1.5	2	1.5	138	46	93	1	0	0	0	3	1	0	1	2		0		1	0	1	2	2	0	2	2	2	1	2	1	4	0	0	17	72	83	15	0
0	0	58	F	1	40.7559	1.98	58.19	7	77	4	6	5	6	5	109	100	94	0	0	0	0	0	0	0	0	6	3	0	0	3	0	0	6	3	1	3	6	6	3	6	6	6	1	1	31	63	80	9	1
0	0	71	M	1	35.3544	1.01	8.12	0	66		2	2	2	2	108	66	100	0	0	1	0	1	0	0	0	2		0		1	0	1	2	2	0	2	2	2	1	2	1	4	0	0	13	69	77	15	0
0	0	51	M	1	22.5309	2.2	2.2	0	23	1	1	0.5	1	0.5	151	64	97	0	0	0	0	0	0	0	0	0		0		0	0	0	0	0	0	0	0	0	0	0	0	4	0	0	20	93	108	15	0
0	0	85	F	1	22.7682	0.75	2.9	0	52		1	1	1	1	138	67	99	0	0	0	0	0	0	0	0	1		0		1	0	0	1	1	0	1	1	1	0	1	1	4	0	0	20	84	96	15	0
0	0	45	M	1	33.309	1.49	1.49	0	31	1	1	1	1	1	135	91	98	0	0	0	0	0	0	0	0	1		0		1	0	0	1	1	0	1	1	1	0	1	1	4	0	0	20	78	87	15	0
0	0	67	M	1	28.3563	2.03	2.53	0	62	1	1	1	1	1	120	70	98	0	0	0	0	0	0	0	0	1		0		1	0	0	1	1	0	1	1	1	0	1	1	4	0	0	19	61	69	15	0
0	0	66	M	1	33.0293	1.91	3.93	0	63	6	6	4.5	6	4.5	89	87	98	0	0	0	0	1	1	0	0	3		2	0	1	0	0	1	1	0	3	1	3	2	3	3	5	0	0	11	58	66	15	0
0	0	43	M	1	21.0138	2.2	2.38	0	52	5	5	5	5	3.33333	108	86	91	0	0	1	2	5	0	1	0	5		3		1	0	1	2	2	0	5	2	5	4	5	4	4	0	0	21	77	93	15	0
0	0	74	M	1	22.8837	2.21	4.45	0	66	1	3	2	3	1.66667	112	75	100	0	0	0	0	0	0	0	0	3		0		3	0	0	3	3	0	3	3	3	0	3	3	4	1	1	14	70	81	15	0
0	0	39	M	1	25.4779	2.14	2.14	0	51	2	2	2	2	2	122	198	96	0	0	0	0	0	0	0	0	2		2		0	0	0	0	0	0	2	0	2	2	2	2	4	0	0	15	88	93	15	0
0	0	62	M	1	29.2922	1.74	1.74	0	34	1	1	1	1	1	121	59	100	0	0	0	0	0	0	0	0	1		0		1	0	0	1	1	0	1	1	1	0	1	1	4	0	0	9	47	57	15	0
0	0	78	F	1	20.9343	1.67	5.76	0	85	5	5	5	5	5	191	91	90	0	0	0	0	4	1	0	0	5	2	0		1	2	0	5	3	0	3	5	5	4	3	5	5	0	0	20	58	84	13	0
0	0	72	M	1	31.9715	1.99	1.99	0	70	1	1	1	1	1	164	39	97	0	0	0	0	1	0	0	1	1		0		0	0	1	1	1	0	1	1	1	1	1	0	4	0	0	13	99	117	15	0
0	0	53	M	1	24.4185	1.87	2.68	0	21	2	2	1.5	2	1.5	139	84	98	0	0	0	0	0	0	0	0	1		0	0	1	0	0	1	1	0	1	1	1	0	1	1	5	0	0	13	82	90	15	0
0	0	74	M	1	32.872	0.71	2.66	0	40		1	1	1	1	115	91	99	0	0	0	0	3	1	0	0	1		0		1	0		1	1	0	1	1	1	0	1	1	3	0	0	15	75	85	15	0
0	0	74	M	1	22.4397	2.04	2.06	0	62	3	3	3	3	3	106	68	100	0	1	0	0	3	0	1	0	3		1	0	1	0	1	2	2	0	3	2	3	2	3	2	5	0	0	18	73	81	15	0
0	0	80	F	1	34.9062	1.22	1.22	0	75	0	1	0.5	1	0.5	164	62	100	0	0	0	0	0	0	0	0	1		0		1	0	0	1	1	0	1	1	1	0	1	1	4	0	0	19	51	79	15	0
0	0	77	F	1	29.0174	1.06	7.21	0	55	1	5	3	5	3	145	87	98	0	0	0	0	1	1	0	0	5	3	1		1	0	0	4	1	0	2	4	5	4	5	5	5	0	0	17	71	90	15	0
0	0	47	M	1	32.1874	0.61	2.62	0	20		0	0	0	0	119	57	100	0	0	0	0	0	0	0	0	0		0		0	0	0	0	0	0	0	0	0	0	0	0	4	0	0	16	71	83	15	0
0	0	75	M	1	28.5688	1.22	3.31	0	51	1	3	2	3	2	132	69	99	1	0	0	0	1	0	0	0	3		1		1	0	1	2	2	0	3	2	3	2	3	2	4	0	0	15	59	72	15	0
0	0	79	F	1	24.7145	1.22	3.1	0	50	1	1	1	1	1	114	78	98	0	0	1	0	1	0	0	0	1		0		1	0	0	1	1	0	1	1	1	0	1	1	4	0	0	17	78	87	15	0
0	0	57	M	1	50.5336	3.69	6.84	0	35	5	5	5	5	4.25	140	72	96	0	1	0	2	7	0	1	1	5	3	0		1	0	1	5	2	0	2	5	5	4	5	4	5	0	0	20	90	99	15	0
0	0	54	F	1	19.8141	0.48	2.19	0	53		1	1	1	1	89	95	93	0	0	0	0	1	0	0	1	1		0		1	0	0	1	1	0	1	1	1	0	1	1	4	0	0	22	54	65	15	0
0	0	76	F	1	26.7187	0.79	3.02	0	73		1	1	1	1	159	60	100	0	0	0	0	2	0	0	0	1		0		1	0	0	1	1	0	1	1	1	0	1	1	4	0	0	15	68	91	15	0
0	0	77	M	1	32.5373	4.06	5.01	1	55	1	4	2.5	4	1.4	152	63	95	0	0	0	0	0	0	0	0	4		0	0	1	0	3	4	4	0	4	4	4	3	4	1	5	0	0	10	83	96	15	0
0	0	90	M	1	32.8061	0.77	4.79	0	82		4	4	4	3	158	63	100	0	0	0	0	1	0	0	0	3		0		1		2	3	3	0	3	3	3	2	3	1	3	0	0	20	96	111	15	0
0	0	87	F	1	18.9745	1.01	3.86	0	66		1	1	1	1	167	70	100	0	0	0	0	2	0	0	0	1		0		1	0	0	1	1	0	1	1	1	0	1	1	4	0	0	16	57	74	15	0
0	0	67	M	0	30.5572	0.58	23.87	13	48		2	2	2	2	118	60	100	0	0	1	0	3	0	0	0	2		0	0	1	0	1	2	2	0	2	2	2	1	2	1	5	0	0	16	73	82	15	0
0	0	52	F	1	20.231	0.99	13.58	4	63		3	3	3	3	116	66	98	0	0	1	2	8	1	0	0	3		0	0	1	0	2	3	3	0	3	3	3	2	3	1	5	0	0	15	65	79	15	0
0	0	51	M	1	27.7174	0.08	1.34	0	53				1	1	149	102	99	0	0	0	0	0	0	0	0	1				1			1	1	0	1	1	1	0	1	1	1	0	0	26	97	109		0
0	0	62	M	1	26.5103	1.18	3.24	0	33	0	1	0.5	1	0.5	154	49	100	0	0	0	0	0	0	0	0	1		0		1	0	0	1	1	0	1	1	1	0	1	1	4	0	0	17	66	78	15	0
0	0	61	M	1	31.055	1.14	1.14	0	40		1	1	1	1	97	58	96	0	0	0	0	0	0	0	0	1		0		1	0	0	1	1	0	1	1	1	0	1	1	4	0	0	11	77	85	15	0
0	0	73	M	1	29.1975	1.72	6.92	0	40	4	4	2.5	4	2.5	126	69	98	1	0	1	0	3	1	0	0	1		0	0	1	0	0	1	1	0	1	1	1	0	1	1	5	0	0	15	65	80	15	0
0	0	80	M	1	27.8053	0.64	3.79	0	38		2	2	2	2	130	65	98	0	0	0	0	0	0	0	0	2		0		2	0	0	2	2	0	2	2	2	0	2	2	4	1	1	16	58	70	15	0
0	0	61	M	1	25.9259	1.83	1.83	0	40	1	1	1	1	1	107	76	98	0	0	0	0	0	0	0	0	1		0		1	0	0	1	1	0	1	1	1	0	1	1	4	0	0	6	56	66	15	0
0	0	67	M	1	28.5932	3.38	3.38	0	58	0	3	1.5	3	0.75	136	59	99	0	0	0	0	0	0	0	0	3	2	0		1	0	0	3	1	0	1	3	3	2	3	3	5	0	0	13	65	83	15	0
0	0	68	M	1	32.8241	0.74	1.73	0	29		0	0	0	0	161	80	98	0	0	0	0	0	0	0	0	0		0	0	0	0	0	0	0	0	0	0	0	0	0	0	5	0	0	12	91	112	15	0
0	0	83	F	1	29.2011	1.15	2.09	0	47	1	1	1	1	1	137	85	99	0	0	0	0	1	0	0	0	1		0		1	0	0	1	1	0	1	1	1	0	1	1	4	0	0	20	72	86	15	0
0	0	72	M	1	25.9612	0.33	1.3	0	41		1	1	1	1	134	52	99	1	0	1	0	3	0	0	0	1				1	0		1	1	0	1	1	1	0	1	1	2	0	0	18	57	76	15	0
0	0	61	M	1	33.3333	2.54	3.27	0	38	2	2	1.5	2	1.33333	96	73	100	0	0	0	0	0	0	0	0	1		0		1	0	0	1	1	0	1	1	1	0	1	1	4	0	0	15	63	44	15	0
0	0	79	M	1	25.8151	1.26	3.1	0	53	0	1	0.5	1	0.5	127	74	97	1	0	0	2	4	0	0	1	1		0		1	0	0	1	1	0	1	1	1	0	1	1	4	0	0	16	71	78	15	0
0	0	83	M	1	26.57	0.98	5.88	1	86		7	7	7	7	118	76	98	0	0	0	0	0	0	0	0	7	3	1		1	1	1	6	3	0	4	6	7	6	6	6	5	0	0	29	73	83	3	1
0	0	80	F	1	25.6739	1.51	3.66	0	57	2	2	2	2	2	103	79	98	0	0	0	0	0	0	0	0	2		1	0	1	0	0	1	1	0	2	1	2	1	2	2	5	0	0	15	68	77	15	0
0	0	74	F	1	25.9488	0.9	0.9	0	38		1	1	1	1	121	83	97	0	0	0	0	3	0	1	1	1		0		1	0	0	1	1	0	1	1	1	0	1	1	4	0	0	24	87	92	15	0
0	0	71	F	1	34.2222	1.12	4.07	0	65		5	5	5	5	97	48	98	0	0	0	2	9	1	1	1	5	2	0	0	1	0	2	5	3	1	3	5	5	4	5	3	6	0	0	9	57	63	15	0
0	0	76	F	1	33.3465	0.85	4.86	0	54		0	0	0	0	177	56	100	0	0	0	0	1	1	0	0	0		0	0	0	0	0	0	0	0	0	0	0	0	0	0	5	0	0	11	66	97	15	0
0	0	75	F	1	31.4844	0.46	2.2	1	57		1	1	1	1	145	69	98	0	0	0	0	2	0	1	0	1				1	0		1	1	0	1	1	1	0	1	1	2	0	0				15	0
0	0	76	F	1	23.1994	2.94	4.67	0	44	1	1	1	1	1	159	77	90	0	0	0	0	2	0	1	0	1		0		1	0	0	1	1	0	1	1	1	0	1	1	4	0	0	17	49	78	15	0
0	0	44	M	1	35.6527	0.68	2.59	0	24		1	1	1	1	111	87	100	0	0	0	0	1	1	0	0	1				1	0		1	1	0	1	1	1	0	1	1	2	0	0	14	77	84	15	0
0	0	39	F	1	31.9667	2.81	2.86	0	36	1	1	1	1	0.666667	190	110	97	0	0	0	0	0	0	0	0	1		0		1	0	0	1	1	0	1	1	1	0	1	1	4	0	0	23	124	147	15	0
0	0	47	F	1	40.3196	1.05	3.11	0	52		1	1	1	1	117	85	100	0	0	0	0	0	0	0	0	1		0		1	0	0	1	1	0	1	1	1	0	1	1	4	0	0	18	75	85	15	0
0	0	77	F	1	32.0499	1.03	9.97	0	57		4	4	4	4	123	68	95	0	0	1	0	2	0	0	0	4		0		1	0	3	4	4	0	4	4	4	3	4	1	4	0	0	18	54	74	15	0
0	0	73	M	1	27.1347	0.9	1.96	0	45		2	2	2	2	179	226	96	0	0	0	0	0	0	0	0	2		0	0	1	0	1	2	2	0	2	2	2	1	2	1	5	0	0	13	77	98	15	0
0	0	82	F	1	31.1248	2.93	2.93	0	61	1	1	1	1	1	99	90	95	1	0	0	0	2	1	0	0	1		0		1	0	0	1	1	0	1	1	1	0	1	1	4	0	0	19	79	90	15	0
0	0	47	F	1	26.4189	0.7	1.7	0	29		1	1	1	1	111	85	98	0	0	0	0	1	0	0	1	1		0		1	0	0	1	1	0	1	1	1	0	1	1	4	0	0	20	77	83	15	0
0	0	86	M	1	21.358	1.64	3.35	0	62	4	4	2.5	4	2.5	117	109	98	0	0	1	0	4	1	0	0	1		0		1	0	0	1	1	0	1	1	1	0	1	1	4	0	0	25	66	79	15	0
0	0	63	M	1	27.1347	0.87	2	0	43		0	0	0	0	180	106	100	0	0	0	0	0	0	0	0	0		0		0	0	0	0	0	0	0	0	0	0	0	0	4	0	0	21	97	114	15	0
0	0	70	F	1	36.5234	3.66	3.66	0	45	2	2	1.5	3	2	181	41	97	0	0	1	0	6	1	0	0	1				1	0		1	1	0	1	1	1	0	1	1	2	0	0	13	101	117	15	0
0	0	58	M	0	33.2453	0.72	5.93	0	39		5	5	5	5	105	64	95	0	0	0	0	0	0	0	0	5	2	0		3	0	0	5	3	0	3	5	5	2	5	5	5	1	1				15	0
0	0	88	M	1	26.0245	2.1	2.1	0	76	2	2	2	2	1.66667	145	37	97	0	0	0	0	1	1	0	0	2		1		1	0	0	1	1	0	2	1	2	1	2	2	4	0	0	15	81	103	15	0
0	0	67	F	1	27.8201	1.26	1.49	0	41	0	1	0.5	1	0.5	125	62	98	0	0	0	0	0	0	0	0	1				1	0		1	1	0	1	1	1	0	1	1	2	0	0	18	71	83	15	0
0	0	63	M	1	21.81	2.49	3.7	0	34	0	1	0.5	1	0.333333	116	59	100	1	0	0	0	1	0	0	0	1		0		1	0	0	1	1	0	1	1	1	0	1	1	4	0	0	15	68	79	15	0
0	0	65	F	1	53.3455	1.14	2.92	0	43	0	1	0.5	1	0.5	118	74	96	0	0	0	0	0	0	0	0	1		0		1	0	0	1	1	0	1	1	1	0	1	1	4	0	0	11	72	83	15	0
0	0	76	M	1	29.3751	1.74	3.79	0	46	1	1	1	1	1	139	74	95	0	0	0	0	1	0	0	1	1		0	0	1	0	0	1	1	0	1	1	1	0	1	1	5	0	0	18	81	96	15	0
0	0	59	M	1	35.4172	2.99	2.99	0	29	0	1	0.5	1	0.666667	149	89	100	0	0	0	0	0	0	0	0	1		0		1	0	0	1	1	0	1	1	1	0	1	1	4	0	0	19	90	106	15	0
0	0	64	M	1	32.7948	0.97	3.02	0	35		1	1	1	1	83	88	100	1	0	0	0	1	0	0	0	1		0		1	0	0	1	1	0	1	1	1	0	1	1	4	0	0	24	73	83	15	0
0	0	78	M	1	27.4939	3.35	4.42	0	61	3	3	1.5	3	1	127	106	98	0	0	0	0	1	0	0	0	0		0		0	0	0	0	0	0	0	0	0	0	0	0	4	0	0	28	81	91	15	0
0	0	62	M	1	25.9877	1.66	6.7	0	41	5	5	3	5	3	120	70	96	0	0	0	0	0	0	0	0	1		0		1	0	0	1	1	0	1	1	1	0	1	1	4	0	0	19	75	87	15	0
0	0	34	M	1	35.1899	0.87	1.99	0	23		1	1	1	1	103	91	100	0	0	0	0	1	0	0	1	1		0		1	0	0	1	1	0	1	1	1	0	1	1	4	0	0	16	86	96	15	0
0	0	59	M	1	26.2696	0.39	0.39	0	25		1	1	1	1	111	60	100	0	0	0	0	1	0	0	1	1				1	0		1	1	0	1	1	1	0	1	1	2	0	0	13	71	81	15	0
0	0	58	M	1	26.2673	1.6	2.87	0	55	5	5	3	5	3	137	77	93	0	0	0	0	0	0	0	0	1		0	0	1	0	0	1	1	0	1	1	1	0	1	1	5	0	0	9	88	99	15	0
0	0	68	F	1	30.0143	1.09	4.44	0	46	1	1	1	1	1	67	83	100	0	0	0	0	1	1	0	0	1		0		1	0	0	1	1	0	1	1	1	0	1	1	4	0	0	17	45	53	15	0
0	0	45	M	1	31.6084	0.05	1.16	0	12		0	0	1	1	116	79	98	0	0	0	0	0	0	0	0	1				1	0		1	1	0	1	1	1	0	1	1	2	0	0	12	77	85	15	0
0	0	86	M	1	37.0634	1.61	6.79	0	52	3	3	3	3	3	139	77	100	0	0	0	0	2	0	1	0	3		2		1	0	0	1	1	0	3	1	3	2	3	3	4	0	0	14	62	76	15	0
0	0	64	F	1	32.6871	1.02	2.07	0	58		1	1	1	1	148	63	98	0	0	0	0	0	0	0	0	1		0	0	1	0	0	1	1	0	1	1	1	0	1	1	5	0	0	17	67	88	15	0
0	0	60	M	1	36.3275	2.74	2.74	0	47	0	3	1.5	3	1.33333	170	46	96	0	0	0	0	0	0	0	0	3	2	0		1	0	0	3	1	0	1	3	3	2	3	3	5	0	0	18	130	136	15	0
0	0	68	M	1	22.4074	1.6	1.6	0	71	4	4	3.5	4	3.5	88	21	100	0	0	0	0	0	0	0	0	3		0		1	1	1	3	3	0	3	3	3	2	2	2	4	0	0	13	38	68	14	0
0	0	66	M	1	35.3543	3.02	3.03	0	56	1	2	1.5	2	1.33333	140	52	96	1	0	0	0	1	0	0	0	2		1		1	0	0	1	1	0	2	1	2	1	2	2	4	0	0	18	56	68	15	0
0	0	56	M	1	33.7744	0.88	0.88	0	38		1	1	1	1	130	68	97	0	0	0	0	1	0	0	1	1		0	0	1	0	0	1	1	0	1	1	1	0	1	1	5	0	0	22	47	69	15	0
0	0	64	F	1	26.7271	1.04	3.85	1	41	0	1	0.5	1	0.5	100	64	97	0	0	0	0	3	0	1	1	1		0		1	0	0	1	1	0	1	1	1	0	1	1	4	0	0	13	67	75	15	0
0	0	77	M	1	34.7178	1.07	4.22	0	49		1	1	1	1	112	58	100	0	0	0	0	1	0	0	1	1		0		1	0		1	1	0	1	1	1	0	1	1	3	0	0	7	61	73	15	0
0	0	52	F	1	35.4687	1.34	1.35	0	28	0	1	0.5	1	0.5	95	65	99	0	0	0	0	1	0	0	0	1		0		1	0	0	1	1	0	1	1	1	0	1	1	4	0	0	18	60	69	15	0
0	0	64	M	1	28.049	0.98	2.34	0	46		2	2	2	2	133	53	84	0	0	0	0	0	0	0	0	2		0		1	0	1	2	2	0	2	2	2	1	2	1	4	0	0		56	72	15	0
0	0	50	M	1	27.5101	1.13	5.79	0	54	0	1	0.5	1	0.5	106	153	97	0	0	0	2	3	0	0	0	1		0		1	0	0	1	1	0	1	1	1	0	1	1	4	0	0	23	110	124	15	0
0	0	87	F	1	29.0073	0.85	3.78	0	43		0	0	2	2	157	106	95	0	0	0	0	0	0	0	0	2		1		1	0	0	1	1	0	2	1	2	1	2	2	4	0	0	23	71	89	15	0
0	0	60	F	1	38.0548	2.41	18.3	0	90	6	6	5.5	6	4.66667	119	115	100	0	0	0	0	3	1	0	0	5	3	1		1	0	0	4	1	0	2	4	5	4	5	5	5	0	0	28	73	82	13	1
0	0	59	M	1	23.2556	1	4.01	0	33		1	1	1	1	145	73	100	0	0	0	0	0	0	0	0	1		0	0	1	0	0	1	1	0	1	1	1	0	1	1	5	0	0	19	81	89	15	0
0	0	76	F	1	22.2121	0.93	4.17	0	72		4	4	4	4	153	39	97	0	0	0	0	1	0	0	1	4		1	0	1	0	2	3	3	0	4	3	4	3	4	2	5	0	0	18	37	64	15	0
0	0	82	F	1	20.8533	1.25	7.97	3	69	1	1	1	1	1	106	146	99	0	0	0	0	2	0	1	0	1		0		1	0	0	1	1	0	1	1	1	0	1	1	4	0	0	20	65	71	15	0
0	0	54	F	1		1.1	9.26	5	32		5	5	5	5	105	73	100	0	1	0	0	2	0	0	1	5	3	0		1	1	0	5	2	0	2	5	5	4	4	5	5	0	0	20	68	85	14	0
0	0	90	F	1	25.9614	1.41	3.28	0	54	0	0	0	0	0	173	124	99	0	0	1	0	3	0	0	0	0		0		0	0	0	0	0	0	0	0	0	0	0	0	4	0	0	16	91	112	15	0
0	0	92	F	1	22.1196	1.23	1.36	0	46	0	1	0.5	1	0.5	140	93	97	0	0	0	0	2	0	1	0	1		0		1	0	0	1	1	0	1	1	1	0	1	1	4	0	0	17	74	94	15	0
0	0	80	M	1	27.9623	3.67	4.76	1	65	3	3	3	4	3.25	182	79	98	0	0	0	2	10	1	1	0	3		0		1	0	2	3	3	0	3	3	3	2	3	1	4	0	0	24	62	90	15	0
0	0	58	M	1	27.8756	1.28	3.3	0	30	0	1	0.5	1	0.5	146	85	100	0	0	0	0	2	0	1	0	1		0		1	0	0	1	1	0	1	1	1	0	1	1	4	0	0	15	78	81	15	0
0	0	65	M	1	31.7593	0.67	1.55	0	84		4	4	4	4	99	114	100	0	0	0	0	1	1	0	0	4	0	0		1	1	2	4	4	0	4	4	4	3	3	2	5	0	0	24	51	59	13	0
0	0	85	F	1	35.0667	2.92	6.76	0	74	1	2	1.5	2	1.66667	144	68	96	0	0	0	0	0	0	0	0	2		0		1	0	1	2	2	0	2	2	2	1	2	1	4	0	0	9	75	91	15	0
0	0	83	F	1	22.4432	0.18	6.78	3	27		0	0	0	0	144	79	89	0	0	0	0	2	0	0	1	0				0	0		0	0	0	0	0	0	0	0	0	2	0	0	23	66	83	15	0
0	0	64	F	1	28.1553	0.26	1.94	1	33		1	1	1	1	111	68	96	0	1	0	0	2	0	0	1	1				1	0		1	1	0	1	1	1	0	1	1	2	0	0	17	67	79		0
0	0	81	F	1	22.6562	0.99	3.08	0	45		1	1	1	1	148	99	100	0	0	0	0	0	0	0	0	1		0		1	0	0	1	1	0	1	1	1	0	1	1	4	0	0	15	51	64	15	0
0	0	74	M	1	22.0933	1.31	2.45	0	46	1	2	1.5	2	1.5	73	51	100	0	0	0	0	1	1	0	0	2		1	0	1	0	0	1	1	0	2	1	2	1	2	2	5	0	0	19	61	73	15	0
0	0	62	M	1	23.6894	1.55	1.55	0	32	1	1	1	1	1	127	76	98	0	0	0	0	0	0	0	0	1		0		1	0	0	1	1	0	1	1	1	0	1	1	4	0	0	16	79	90	15	0
0	0	54	M	1	37.1332	1.85	1.86	0	42	0	1	0.5	1	0.5	138	69	100	0	0	0	0	0	0	0	0	1		0		1	0	0	1	1	0	1	1	1	0	1	1	4	0	0	15	73	87	15	0
0	0	60	F	1	26.4463	1.03	16.8	6	35	0	1	0.5	1	0.5	92	99	99	0	0	1	0	1	0	0	0	1		0		1	0	0	1	1	0	1	1	1	0	1	1	4	0	0	20	59	71	15	0
0	0	78	F	1	22.8368	0.85	3.78	0	51		1	1	1	1	126	91	100	0	0	0	0	0	0	0	0	1		0		1	0	0	1	1	0	1	1	1	0	1	1	4	0	0	17	80	101	15	0
0	0	67	M	1	26.5118	0.83	3.84	0	43		1	1	1	1	151	82	100	0	0	0	0	1	1	0	0	1		0		1		0	1	1	0	1	1	1	0	1	1	3	0	0	14	69	79	15	0
0	0	59	M	1	33.6012	1.28	3.23	0	25	1	1	0.5	1	1	130	64	96	0	0	0	0	0	0	0	0	1		0		1	0	0	1	1	0	1	1	1	0	1	1	4	0	0	19	69	83	15	0
0	0	54	M	1	44.1975	0.85	2.1	0	37		1	1	1	1	125	102	93	0	0	0	0	0	0	0	0	1		0		1	0	0	1	1	0	1	1	1	0	1	1	4	0	0	16	62	76	15	0
0	0	51	M	1	27.9662	0.34	0.34	0	40		4	4	4	0	127	83	98	0	0	0	0	0	0	0	0	0		0		0	0	0	0	0	0	0	0	0	0	0	0	4	0	0	19	69	83	15	0
0	0	73	F	1	26.641	1.85	1.85	0	36	0	1	0.5	1	0.5	150	70	100	0	0	0	0	0	0	0	0	1		0		1	0	0	1	1	0	1	1	1	0	1	1	4	0	0	10	58	73	15	0
0	0	75	M	1	43.0902	1.11	6.25	0	79	2	2	2	2	2	142	55	98	0	1	0	0	1	0	0	0	2		1		1	0	0	1	1	0	2	1	2	1	2	2	4	0	0	9	58	73	15	0
0	0	59	M	1	33.2203	1.09	2.98	0	28	0	1	0.5	1	0.5	111	65	96	0	0	0	0	0	0	0	0	1		0		1	0	0	1	1	0	1	1	1	0	1	1	4	0	0	15	79	95	15	0
0	0	48	M	1	39.1975	0.69	2.73	0	25		0	0	1	1	119	91	98	0	0	0	0	0	0	0	0	1		0		1	0	0	1	1	0	1	1	1	0	1	1	4	0	0	15	69	73	15	0
0	0	73	M	1	30.8463	1.75	1.75	0	56	1	1	1	1	1	139	54	100	0	0	1	0	4	1	0	0	1		0		1	0	0	1	1	0	1	1	1	0	1	1	4	0	0	12	95	100	15	0
0	0	51	M	1	30.5075	2.22	3.8	0	24	1	1	0.5	1	0.333333	135	62	95	0	0	0	0	0	0	0	0	0		0	0	0	0	0	0	0	0	0	0	0	0	0	0	5	0	0	23	73	87	15	0
0	0	43	F	1	27.7925	0.96	1.96	0	32		1	1	1	1	63	69	100	1	0	0	0	5	0	1	1	1		0	0	1	0	0	1	1	0	1	1	1	0	1	1	5	0	0	15	76	89	15	0
0	0	49	M	1	35.9862	0.6	2.78	0	37		1	1	1	1	118	76	98	0	0	0	0	0	0	0	0	1		0		1	0	0	1	1	0	1	1	1	0	1	1	4	0	0	20	67	75	15	0
0	0	76	M	1	33.2599	2.71	3.64	0	52	1	1	1	1	1	121	76	92	1	0	1	0	3	1	0	0	1		0		1	0	0	1	1	0	1	1	1	0	1	1	4	0	0	16	67	80	15	0
0	0	57	F	1	20.8457	0.97	3.84	2	30		1	1	1	1	131	73	96	0	0	0	0	0	0	0	0	1		0		1	0	0	1	1	0	1	1	1	0	1	1	4	0	0	12	76	96	15	0
0	0	64	M	1	25.3019	2.75	2.75	0	58	1	3	2	4	1.66667	131	64	100	0	0	0	0	2	0	1	0	4		0		1	0	3	4	4	0	4	4	4	3	4	1	4	0	0	14	78	84	15	0
0	0	81	F	1		2.39	2.39	0	61	1	1	1	1	0.666667	128	73	94	0	0	0	0	1	1	0	0	1		0		1	0	0	1	1	0	1	1	1	0	1	1	4	0	0	15	62	73	15	0
0	0	72	M	1	26.9274	0.59	2.83	0	71		4	4	4	4	148	69	100	0	0	0	0	4	1	0	0	4		0		1	0	3	4	4	0	4	4	4	3	4	1	4	0	0	14	84	95	15	0
0	0	78	M	1	29.1003	0.87	7.05	0	80		4	4	4	4	162	51	96	0	0	0	0	0	0	0	0	4	3	0		1	0	0	4	1	0	1	4	4	3	4	4	5	0	0	16	69	101	15	0
0	0	100	M	1	24.3091	3.86	3.86	0	68	1	1	1	1	0.75	128	42	99	0	0	0	0	0	0	0	0	1		0		1	0	0	1	1	0	1	1	1	0	1	1	4	0	0	15	57	74	15	0
0	0	42	M	1	29.3019	0.55	1.23	1	28		1	1	1	1	95	96	95	0	0	0	0	0	0	0	0	1		0		1	0	0	1	1	0	1	1	1	0	1	1	4	0	0	17	61	69	15	0
0	0	55	M	1	27.4267	1.02	1.02	0	28	0	1	0.5	1	0.5	144	83	99	0	0	0	0	0	0	0	0	1		0		0	1	0	1	1	0	1	1	1	1	0	1	4	0	0	20	70	80	14	0
0	0	60	M	1	26.4564	1.8	3.79	0	47	1	2	1.5	2	1.5	140	103	99	0	0	0	0	0	0	0	0	2		0		1	0	1	2	2	0	2	2	2	1	2	1	4	0	0	19	59	69	15	0
0	0	58	M	1	35.5192	2.01	3.19	0	39	1	1	1	1	1	122	71	99	0	0	0	0	0	0	0	0	1		0		1	0	0	1	1	0	1	1	1	0	1	1	4	0	0	19	86	95	15	0
0	0	81	M	1	20.4959	2.46	4.47	0	56	1	1	1	1	1	127	74	94	0	0	0	0	2	0	1	0	1		0		1	0	0	1	1	0	1	1	1	0	1	1	4	0	0	17	62	78	15	0
0	0	59	M	1	36.4735	1.07	6.74	2	46		2	2	2	2				0	0	0	0	0	0	0	0	2		0		1	0	1	2	2	0	2	2	2	1	2	1	4	0	0				15	0
0	0	61	M	1	26.3739	0.96	2.95	0	36		1	1	1	1	100	79	98	1	0	0	0	2	0	0	0	1		0		1	0	0	1	1	0	1	1	1	0	1	1	4	0	0	21	64	72	15	0
0	0	70	M	1	28.3429	1.56	3.37	0	47	2	2	1.5	2	1.5	157	94	98	0	0	0	0	0	0	0	0	1		0		1	0	0	1	1	0	1	1	1	0	1	1	4	0	0	19	96	105	15	0
0	0	74	M	1	26.1728	1.61	2.69	0	48	1	1	1	1	1	115	55	98	1	0	0	0	2	0	0	1	1		0		1	0	0	1	1	0	1	1	1	0	1	1	4	0	0	16	68	76	15	0
0	0	70	M	1	43.7571	2.43	2.43	0	46	5	5	3	5	3.33333	90	271	100	0	0	0	0	0	0	0	0	1		0		1	0	0	1	1	0	1	1	1	0	1	1	4	0	0	15	51	59	15	0
0	0	61	M	1	26.927	1.88	4.85	0	32	4	4	4	4	4	139	80	100	0	0	0	0	0	0	0	0	4		2		1	1	0	2	2	0	4	2	4	3	3	4	4	0	0	19	64	82	14	0
0	0	82	M	1	26.9753	1.57	3.28	0	49	2	2	2	2	2	110	50	100	0	0	0	0	2	0	1	0	2		0		1		1	2	2	0	2	2	2	1	2	1	3	0	0	19	51	61	15	0
0	0	75	F	1	37.3437	2.36	12.3	0	68	2	3	2.5	3	2	111	86	100	1	0	0	0	3	1	0	1	3		1		1	0	1	2	2	0	3	2	3	2	3	2	4	0	0	20	57	69	15	0
0	0	82	M	1	35.856	1.13	2.62	1	57	0	1	0.5	1	0.5	161	82	96	0	0	0	0	0	0	0	0	1		0		1	0	0	1	1	0	1	1	1	0	1	1	4	0	0	12	67	91	15	0
0	0	61	M	1	30.6704	0.72	6.04	1	62		2	2	2	2	87	66	98	0	0	0	0	1	1	0	0	2		1	0	1	0	0	1	1	0	2	1	2	1	2	2	5	0	0	16	75	82	15	0
0	0	54	M	1	25.3336	2.15	4.17	0	43	0	1	0.5	1	0.333333	114	64	100	0	0	0	0	0	0	0	0	1		0		1	0	0	1	1	0	1	1	1	0	1	1	4	0	0	11	84	90	15	0
0	0	69	F	1	24.4646	2.51	2.51	0	57	1	1	1	1	1	113	81	88	0	0	0	0	1	0	0	1	1		0		1	0	0	1	1	0	1	1	1	0	1	1	4	0	0	13	90	96	15	0
0	0	63	F	1	31.8878	1.83	1.83	0	57	1	1	1	1	1	167	44	98	0	0	0	0	0	0	0	0	1		0		1	0	0	1	1	0	1	1	1	0	1	1	4	0	0	15	53	83	15	0
0	0	55	M	1	27.6812	0.28	3.94	0	27		1	1	1	1	97	55	89	1	0	0	0	1	0	0	0	1		0		1	0	0	1	1	0	1	1	1	0	1	1	4	0	0	20	57	67	15	0
0	0	60	M	0	41.9265	3.13	3.13	0	23	1	1	0.5	1	0.666667	131	71	94	1	0	0	0	1	0	0	0	0		0	0	0	0	0	0	0	0	0	0	0	0	0	0	5	0	0	17	97	106	15	0
0	0	61	F	0	25.6931	1.23	2.83	0	30	0	2	1	2	1	128	83	98	0	0	0	0	0	0	0	0	2	2	0		0	0	0	2	0	0	0	2	2	2	2	2	5	0	0	23	99	105	15	0
0	0	90	M	1	30.2737	2.08	2.08	0	67	1	2	1.5	2	1	104	63	89	1	0	0	0	4	0	1	0	2		0		1	1	0	2	2	0	2	2	2	1	1	2	4	0	0	13	58	67	14	0
0	0	74	F	1	27.3967	0.55	3.07	0	56		1	1	1	1	147	71	96	0	0	0	0	2	0	1	0	1		0		1	0	0	1	1	0	1	1	1	0	1	1	4	0	0	15	72	89	15	0
0	0	54	M	1	28.4737	0.7	1	0	30		1	1	1	1	117	87	96	0	0	0	0	0	0	0	0	1		0		1	0	0	1	1	0	1	1	1	0	1	1	4	0	0	19	70	82	15	0
0	0	86	F	1	27.9298	1.68	6.6	4	68	3	3	3	3	3	177	73	92	0	0	0	0	0	0	0	0	3		1		1	1	0	2	2	0	3	2	3	2	2	3	4	0	0	13	73	100	15	0
0	0	72	M	0	32.2472	1.13	10.17	0	49	0	1	0.5	1	0.5	113	66	96	0	0	0	0	2	1	0	1	1		0	0	0	0	1	1	1	0	1	1	1	1	1	0	5	0	0	19	81	89	15	0
0	0	67	F	1	32.6644	2.32	3.27	0	53	1	1	1	5	2.33333	121	67	98	1	0	0	0	3	1	0	0	1		0		1	0	0	1	1	0	1	1	1	0	1	1	4	0	0	18	53	71	15	0
0	0	35	F	1	20.5632	0.36	6.03	3	33		1	1	1	1	95	62	100	0	1	0	0	1	0	0	0	1		0	0	1	0	0	1	1	0	1	1	1	0	1	1	5	0	0	14	50	60	15	0
0	0	64	M	1	37.8086	1.14	3.14	0	55	0	1	0.5	1	0.5	146	57	98	0	0	0	0	1	1	0	0	1		0		1	0	0	1	1	0	1	1	1	0	1	1	4	0	0	11	71	91	15	0
0	0	36	M	1	37.037	1.41	6.23	0	33	1	1	0.5	1	0.5	195	95	93	0	0	0	0	0	0	0	0	0		0	0	0	0	0	0	0	0	0	0	0	0	0	0	5	0	0	21	67	78	15	0
0	0	37	M	1	31.0126	1.01	1.93	0	19		0	0	0	0	121	93	97	0	0	0	0	1	1	0	0	0		0		0	0	0	0	0	0	0	0	0	0	0	0	4	0	0	12	78	87	15	0
0	0	75	F	1	25.0572	4.03	4.43	0	64	1	3	2	3	1.5	136	110	100	0	0	0	0	0	0	0	0	3		0	0	1	2	0	3	3	0	3	3	3	2	1	3	5	0	0	17	71	93	12	0
0	0	49	M	1	35.36	1.01	2.92	0	27		0	0	1	1	129	70	81	0	0	0	0	0	0	0	0	1		0		1	0	0	1	1	0	1	1	1	0	1	1	4	0	0	17	88	99	15	0
0	0	55	M	1	29.0829	1.52	1.8	0	27	1	1	1	1	1	128	76	99	1	0	0	0	2	0	0	0	1		0		1	0	0	1	1	0	1	1	1	0	1	1	4	0	0	15	73	85	15	0
0	0	48	M	1	23.1084	1.54	2.64	0	30	2	2	1.5	2	1.5	102	62	100	0	0	0	0	1	0	0	1	1		0		1	0	0	1	1	0	1	1	1	0	1	1	4	0	0	19	53	62	15	0
0	0	37	M	0	42.1094	0.25	3.1	0	24		1	1	1	1	99	112	98	0	1	0	0	1	0	0	0	1			1	0	0		0	0	0	1	1	0	1	1	1	3	0	0	23	70	77		0
0	0	87	M	1	26.5565	1.32	3.66	0	70	0	3	1.5	3	1	149	104	98	1	0	0	0	1	0	0	0	2		1		1	0		1	1	0	2	1	2	1	2	2	3	0	0	14	100	113	15	0
0	0	84	M	1	30.5243	0.52	12.79	2	92		3	3	3	3	89	96	95	0	0	1	2	11	0	1	0	3		1		1	0	1	2	2	0	3	2	3	2	3	2	4	0	0	16	67	73	15	0
0	0	54	F	1	30.8533	1.03	3.16	0	44	0	1	0.5	1	0.5	150	93	100	0	0	0	0	0	0	0	0	1		0		1	0	0	1	1	0	1	1	1	0	1	1	4	0	0	17	97	101	15	0
0	0	48	F	1	33.6733	1.07	1.08	0	45	1	4	2.5	4	2.5	81	68	96	0	0	0	0	0	0	0	0	4		0		3	1	0	4	4	0	4	4	4	1	3	4	4	1	1	14	39	49	13	0
0	0	48	F	1	26.8923	3.76	5.6	0	31	1	1	1	1	1	127	82	53	0	0	0	0	0	0	0	0	1		0		1	0	0	1	1	0	1	1	1	0	1	1	4	0	0	19	56	68	15	0
0	0	56	F	1	26.4919	0.75	2.42	0	50		4	4	4	4	125	83	96	0	0	0	0	0	0	0	0	4		0	0	1	0	3	4	4	0	4	4	4	3	4	1	5	0	0	15	69	65	15	0
0	0	91	F	1	24.4444	2.05	2.05	0	50	1	2	1.5	2	1.5	115	70	96	0	0	0	0	2	0	1	0	2		1		1	0	0	1	1	0	2	1	2	1	2	2	4	0	0	14	61	75	15	0
0	0	70	F	1	25.6494	1.23	2.14	0	39	1	1	1	1	1	177	76	94	0	0	1	0	1	0	0	0	1		0		1	0	0	1	1	0	1	1	1	0	1	1	4	1	1	18	51	79	15	0
0	0	38	M	1	27.6239	1.95	1.95	0	21	0	0	0	0	0	131	91	100	0	0	0	0	0	0	0	0	0		0		0	0	0	0	0	0	0	0	0	0	0	0	4	0	0	20	112	120	15	0
0	0	74	M	1	34.1853	1.92	1.92	0	43	0	1	0.5	1	0.5	188	68	100	0	0	0	0	0	0	0	0	1		0		1	0	0	1	1	0	1	1	1	0	1	1	4	0	0	21	79	105	15	0
0	0	50	M	1		1.16	1.16	0	26		0	0	1	1	120	85	93	0	0	0	0	0	0	0	0	1		0		1	0	0	1	1	0	1	1	1	0	1	1	4	0	0	12	67	73	15	0
0	0	54	F	1	24.8667	1.13	1.15	0	32		1	1	1	1	138	69	95	0	0	0	0	0	0	0	0	1		0		1	0	0	1	1	0	1	1	1	0	1	1	4	0	0	13	94	97	15	0
0	0	59	M	1	27.8204	0.86	0.86	0	47		2	2	2	2	124	71	98	0	0	0	0	0	0	0	0	2		0		1	0	1	2	2	0	2	2	2	1	2	1	4	0	0	16	75	94	15	0
0	0	88	F	1	29.2195	0.82	13.44	1	76		6	6	6	6	174	64	100	1	0	1	0	3	1	0	0	6	3	1		1	1	0	5	2	0	3	5	6	5	5	6	5	0	0	21	64	91	14	1
0	0	68	F	1	25.2281	2.08	2.86	0	39	1	1	1	1	0.666667	99	73	99	0	0	0	0	0	0	0	0	1		0		1	0	0	1	1	0	1	1	1	0	1	1	4	0	0	14	65	70	15	0
0	0	86	F	1	18.328	3.73	7.62	0	109	8	8	7.5	8	4.5	121	45	93	0	1	0	0	3	0	1	0	5	2	0		1	1	1	5	3	0	3	5	5	4	4	4	5	0	0	17	32	53	14	0
0	0	60	F	1	24.1389	4.71	4.71	0	38	1	1	1	5	1.8	106	79	99	0	0	0	0	0	0	0	0	1		0		1	0	0	1	1	0	1	1	1	0	1	1	4	0	0	15	68	78	15	0
0	0	57	M	1	33.9729	3.07	3.1	0	35	0	1	0.5	1	0.25	121	91	96	1	0	0	0	2	1	0	0	1		0		1	0	0	1	1	0	1	1	1	0	1	1	4	0	0	15	95	105	15	0
0	0	69	F	1	35.5783	1.21	14.82	9	48	0	1	0.5	1	0.5	169	78	97	0	0	0	0	1	1	0	0	1	0	0		1	0	0	1	1	0	1	1	1	0	1	1	5	0	0	14	86	106	15	0
0	0	62	F	1	29.3725	2.34	2.34	0	48	1	1	1	1	0.666667	124	71	95	0	0	0	0	0	0	0	0	1		0		1		0	1	1	0	1	1	1	0	1	1	3	0	0	14	79	88	15	0
0	0	50	M	1	32.8466	2.01	2.01	0	28	0	1	0.5	1	0.5	110	71	100	0	0	0	0	0	0	0	0	1		0		1	0	0	1	1	0	1	1	1	0	1	1	4	0	0	16	75	84	15	0
0	0	61	M	1	29.8008	1.55	2.52	0	52	2	2	2	2	2	116	108	96	0	0	0	2	4	0	1	0	2		0		1	0	1	2	2	0	2	2	2	1	2	1	4	0	0	23	88	95	15	0
0	0	63	M	1	24.4418	1.18	1.18	0	30	0	2	1	2	1	142	68	95	0	0	0	0	0	0	0	0	2		1		0	0	1	1	1	0	2	1	2	2	2	1	4	0	0	19	72	82	15	0
0	0	78	F	1	25.0981	1.25	3.14	0	47	1	1	1	1	1	115	85	93	0	0	0	0	0	0	0	0	1		0		1	0	0	1	1	0	1	1	1	0	1	1	4	0	0	10	73	84	15	0
0	0	54	M	1	32.8964	1.83	3.68	0	32	0	1	0.5	1	0.5	106	54	98	0	0	0	0	0	0	0	0	1		0		1	0	0	1	1	0	1	1	1	0	1	1	4	0	0	19	62	73	15	0
0	0	44	M	1	24.8254	0.56	4.45	0	21		1	1	1	1	119	107	96	0	0	0	0	0	0	0	0	1		0		1		0	1	1	0	1	1	1	0	1	1	3	0	0	17	70	81	15	0
0	0	57	M	1		0.09	1.18	0	37		0	0	1	1	110	66	95	0	0	0	0	0	0	0	0	1				1	0		1	1	0	1	1	1	0	1	1	2	0	0	17	67	77	15	0
0	0	51	M	1	28.7488	1.78	2.83	0	30	1	1	0.5	1	0.5	153	72	99	0	0	0	0	1	1	0	0	0		0		0	0	0	0	0	0	0	0	0	0	0	0	4	0	0	18	89	107	15	0
0	0	50	M	1	25.3061	1.42	3.4	0	47	0	2	1	2	1	115	80	100	0	0	0	0	0	0	0	0	2		0		1	0	1	2	2	0	2	2	2	1	2	1	4	0	0	14	65	77	15	0
0	0	90	F	1	19.3949	1.8	4.72	1	86	1	1	1	1	1	73	194	95	0	0	0	0	10	0	1	0	1		0		1	0	0	1	1	0	1	1	1	0	1	1	4	0	0	33	41	49	15	0
0	0	54	M	1	33.8345	4.38	4.38	0	37	1	2	1.5	2	1	84	38	100	1	0	0	0	2	1	0	0	2		0		2	0	0	2	2	0	2	2	2	0	2	2	4	1	1	20	67	77	15	0
0	0	82	M	1	28.0247	1.14	2.33	0	42	4	4	2.5	4	3	109	66	98	0	0	0	0	0	0	0	0	2		0		2	0	0	2	2	0	2	2	2	0	2	2	4	1	1	21	71	89	15	0
0	0	84	F	1	22.3133	1.72	1.72	0	53	1	1	1	1	1	125	93	98	0	0	0	0	0	0	0	0	1		0		1	0	0	1	1	0	1	1	1	0	1	1	4	0	0	20	60	74	15	0
0	0	54	F	1	29.6124	1.81	2.54	1	35	0	1	0.5	1	0.5	127	67	99	0	0	0	0	0	0	0	0	1		0		1	0	0	1	1	0	1	1	1	0	1	1	4	0	0	18	84	94	15	0
0	0	73	M	1	24.4571	1.57	3.44	0	46	1	1	1	1	1	100	52	100	0	0	0	0	1	0	0	1	1		0		1	0	0	1	1	0	1	1	1	0	1	1	4	0	0	16	61	73	15	0
0	0	70	M	1	29.669	0.3	4.05	0	42		1	1	1	1	135	63	92	0	0	0	0	0	0	0	0	1				1	0		1	1	0	1	1	1	0	1	1	2	0	0	14	92	99	15	0
0	0	78	F	1	21.4844	4.03	4.03	0	61	2	2	2	2	2	112	94	92	0	0	0	0	0	0	0	0	2		1	0	1	0	0	1	1	0	2	1	2	1	2	2	5	0	0	21	50	72	15	0
0	1	30	M	1	18.6735	1.34	66.14	52	90	3	5	4	5	4	91	149	88	0	0	0	0	4	0	0	0	5	2	2		1	0	0	3	1	0	3	3	5	4	5	5	5	0	0	30	51	61	15	0
0	0	46	M	1	19.7232	0.14	0.14	0	19		1	1	1	1	136	28	87	0	0	0	0	0	0	0	0	1				1	0		1	1	0	1	1	1	0	1	1	2	0	0	12	57	63	15	0
0	0	59	M	0	23.9882	3.4	3.4	0	25	4	4	2.5	4	2.25	139	85	99	0	0	0	0	1	0	0	1	1		0	0	1	0		1	1	0	1	1	1	0	1	1	4	0	0	17	74	89	15	0
0	0	47	M	1	21.2111	0.98	0.98	0	20		1	1	1	1	174	86	99	0	0	0	0	0	0	0	0	1		0		1		0	1	1	0	1	1	1	0	1	1	3	0	0	16	92	111	15	0
0	0	85	F	1	21.3648	3.86	7.45	2	65	3	4	3.5	4	3.25	139	60	91	0	0	0	2	4	0	1	0	4		0		1	0	3	4	4	0	4	4	4	3	4	1	4	0	0	29	70	87	15	0
0	0	70	M	1	39.0625	0.68	11.35	2	60		1	1	1	1	119	66	95	0	0	0	0	0	0	0	0	1		0		1	0	0	1	1	0	1	1	1	0	1	1	4	0	0	14	108	111	15	0
0	0	49	M	1	22.0082	0.78	3.8	0	34		1	1	1	1	121	63	100	0	0	0	0	0	0	0	0	1		0		1	0	0	1	1	0	1	1	1	0	1	1	4	0	0	17	86	95	15	0
0	0	63	M	1	40.3538	0.36	1.42	0	34		1	1	2	2	152	63	98	0	0	0	0	0	0	0	0	2		0		1	0	1	2	2	0	2	2	2	1	2	1	4	0	0	16	87	100	15	0
0	0	77	M	1	26.9641	0.6	8.57	0	65		6	6	6	6	121	89	99	0	0	0	2	4	0	0	1	6		4		1	0	1	2	2	0	6	2	6	5	6	5	4	0	0	15	46	65	15	0
0	0	51	M	1	31.8142	3.63	7.84	0	57	1	2	1.5	2	1	134	68	100	0	0	0	0	0	0	0	0	2		0		1	0	1	2	2	0	2	2	2	1	2	1	4	0	0	17	80	94	15	0
0	0	48	F	0	20.2688	0.1	4.05	0	5				1	1	129	86	100	0	0	0	0	2	0	0	0	1	0			1			1	1	0	1	1	1	0	1	1	2	0	0	30	74	94		0
0	0	47	F	1	30.8576	0.22	4.05	0	75		1	1	1	1	141	130	97	0	0	0	0	4	0	1	0	1		0		1		0	1	1	0	1	1	1	0	1	1	3	0	0	22	71	88		0
0	0	51	F	1	25.0305	0.98	2.86	0	48		1	1	1	1	91	78	100	0	0	0	0	1	1	0	0	1		0		1	0	0	1	1	0	1	1	1	0	1	1	4	0	0	28	60	67	15	0
0	0	52	F	1	34.8882	0.06	1.66	0	26		0	0	1	1	122	71	100	0	0	0	0	0	0	0	0	1				1	0		1	1	0	1	1	1	0	1	1	2	0	0	8	83	92	15	0
0	0	83	M	1	27.3797	0.19	5.07	0	67		2	2	2	2	67	61	97	1	0	1	0	7	0	1	1	2				1	0	1	2	2	0	2	2	2	1	2	1	3	0	0	17	43	49		0
0	0	84	F	1	28.2031	3.43	3.43	0	41	1	1	1	1	1	131	86	97	0	0	0	0	0	0	0	0	1		0		1	0	0	1	1	0	1	1	1	0	1	1	4	0	0	18	74	94	15	0
0	0	33	M	1	26.2996	1.19	9.97	2	49	1	6	3.5	6	3.5	101	60	91	0	0	0	0	0	0	0	0	6		1		1	0	4	5	5	0	6	5	6	5	6	2	4	0	0	13	60	71	15	0
0	0	69	M	1	32.0988	2.13	2.13	0	50	0	0	0	0	0	140	29	96	0	0	0	0	0	0	0	0	0		0		0	0	0	0	0	0	0	0	0	0	0	0	4	0	0	19	69	84	15	0
0	0	49	F	1	40.2494	2.85	2.85	0	42	1	1	1	1	1	110	84	97	0	0	0	0	2	0	0	1	1		0		1	0	0	1	1	0	1	1	1	0	1	1	4	0	0	12	53	66	15	0
0	0	66	M	1	25.3113	2.94	2.94	0	30	1	1	0.5	1	0.666667	103	67	99	0	0	0	0	0	0	0	0	1		0		1	0	0	1	1	0	1	1	1	0	1	1	4	0	0	20	60	70	15	0
0	0	34	F	1	44.3189	0.32	2.41	0	41		1	1	1	1	106	149	94	0	0	0	0	0	0	0	0	1		0		1	0	0	1	1	0	1	1	1	0	1	1	4	0	0	22	46	57	15	0
0	0	65	M	1	28.2449	0.67	4.55	0	93		3	3	3	3	149	59	98	1	0	0	0	1	0	0	0	3	0	2		1	0	0	1	1	0	3	1	3	2	3	3	5	0	0	14	87	104	15	0
0	0	30	M	1	26.919	2.52	2.71	1	35	1	1	1	1	0.666667	122	57	98	0	0	0	0	0	0	0	0	1		0		1	0	0	1	1	0	1	1	1	0	1	1	4	0	0	16	74	85	15	0
0	0	58	F	1	25.5469	1.72	1.72	0	23	4	4	2.5	4	2.5	144	76	97	0	0	0	0	0	0	0	0	1		0		1	0	0	1	1	0	1	1	1	0	1	1	4	0	0	17	112	121	15	0
0	0	75	M	1	31.5617	2.04	2.95	0	60	2	2	2	2	2	90	58	97	0	0	0	0	1	1	0	0	2		1	0	1	0	0	1	1	0	2	1	2	1	2	2	5	0	0	12	51	61	15	0
0	0	40	M	1	23.2975	0.64	2.52	0	47		1	1	1	1	120	79	100	1	0	0	0	1	0	0	0	1		0		1	0	0	1	1	0	1	1	1	0	1	1	4	0	0	17	84	97	15	0
0	0	56	F	1	28.0026	1.74	1.74	0	41	4	4	2.5	4	2.5	122	57	99	0	0	0	0	0	0	0	0	1		0		1	0	0	1	1	0	1	1	1	0	1	1	4	0	0	16	71	88	15	0
0	0	68	M	1	40.0327	1.06	1.35	0	68	1	1	1	1	1	112	61	93	0	0	0	0	3	1	0	0	1		0		1	0	0	1	1	0	1	1	1	0	1	1	4	1	1	16	52	76	15	0
0	0	82	F	1	24.2664	1.77	1.77	0	67	1	1	1	1	1	138	124	99	0	0	0	0	1	1	0	0	1		0		1	0	0	1	1	0	1	1	1	0	1	1	4	0	0	14	88	101	15	0
0	0	70	M	1	28.0816	0.68	2.82	0	36		1	1	1	1	159	71	98	0	0	0	0	0	0	0	0	1		0		1	0	0	1	1	0	1	1	1	0	1	1	4	0	0	10	75	101	15	0
0	0	58	F	1	56.3653	0.11	4.62	2	54		1	1	1	1	116	70	93	0	0	0	0	3	1	1	0	1				1			1	1	0	1	1	1	0	1	1	1	0	0	12	61	75		0
0	0	87	F	1	33.0596	2.09	4.06	1	52	0	0	0	0	0	154	77	96	0	0	0	0	2	0	0	1	0		0		0	0	0	0	0	0	0	0	0	0	0	0	4	0	0	19	73	92	15	0
0	0	58	M	1	29.2969	2.04	4.22	0	56	0	1	0.5	1	0.5	86	55	100	0	0	0	0	0	0	0	0	1		0		1	0	0	1	1	0	1	1	1	0	1	1	4	0	0	28	67	77	15	0
0	0	69	F	1	23.3067	1.57	1.6	0	61	1	1	1	1	1	159	69	98	0	0	0	0	1	0	0	0	1		0		1	0	0	1	1	0	1	1	1	0	1	1	4	0	0	19	81	100	15	0
0	0	55	M	1	37.7974	1.78	2.76	1	29	1	2	1.5	2	1.5	114	63	97	0	0	0	0	0	0	0	0	2		1		1	0	0	1	1	0	2	1	2	1	2	2	4	0	0	12	68	78	15	0
0	0	78	M	1	23.8165	1.85	3.08	0	34	1	1	1	2	1.5	126	64	100	0	0	0	0	0	0	0	0	2		1	0	1	0	0	1	1	0	2	1	2	1	2	2	5	0	0	14	66	79	15	0
0	0	72	M	1	33.9127	0.84	1.09	0	61		3	3	3	3	153	71	89	0	0	0	0	3	1	0	1	3		0		1	0	2	3	3	0	3	3	3	2	3	1	4	0	0	23	65	90	15	0
0	0	53	M	1	29.4623	2.02	2.02	0	37	1	2	1.5	2	1.5	119	64	99	0	0	0	0	0	0	0	0	2		0		2	0	0	2	2	0	2	2	2	0	2	2	4	1	1	10	66	75	15	0
0	0	65	F	1	28.0355	2.36	5.59	0	61	1	5	3	5	2	142	94	91	0	0	0	0	0	0	0	0	5	1	0		4	0	0	5	4	0	4	5	5	1	5	5	5	1	2	23	116	126	15	0
0	0	34	M	1	24.0352	0.7	0.7	0	25		1	1	1	1	122	78	98	0	0	0	0	0	0	0	0	1		1		0	0	0	0	0	0	1	0	1	1	1	1	4	0	0	14	78	85	15	0
0	0	48	M	1	32.3636	0.19	0.82	0	20		0	0	0	0	149	91	98	0	0	0	0	0	0	0	0	0				0	0		0	0	0	0	0	0	0	0	0	2	0	0	13	96	111	15	0
0	0	69	M	1	24.3932	1.31	3.35	0	56	1	1	1	1	1	108	58	100	0	0	0	0	0	0	0	0	1		0		1	0	0	1	1	0	1	1	1	0	1	1	4	0	0	5	54	64	15	0
0	0	84	M	1	25.1852	0.26	7.63	1	69		4	4	4	4	121	89	98	0	0	0	0	2	0	1	0	4		0	0	4	0	0	4	4	0	4	4	4	0	4	4	5	1	2	21	80	90	15	0
0	0	56	M	1	23.2702	1.18	1.18	0	51	0	2	1	2	1	118	97	95	0	0	0	0	2	0	1	0	2		0		1	0	1	2	2	0	2	2	2	1	2	1	4	0	0	15	66	79	15	0
0	0	62	F	1	30.4534	1.87	9.14	1	37	1	1	1	1	1	121	53	98	0	0	0	0	0	0	0	0	1		0		1	0	0	1	1	0	1	1	1	0	1	1	4	0	0	11	70	84	15	0
0	0	47	F	1	20.1372	3.02	3.02	0	42	1	1	1	1	1	132	100	99	0	0	0	0	0	0	0	0	1		0		1	0	0	1	1	0	1	1	1	0	1	1	4	0	0	18	66	72	15	0
0	0	81	F	1	26.1157	0.96	12.13	9	65		2	2	2	2	110	76	94	0	0	0	0	2	1	0	0	2		0		1	1	0	2	2	0	2	2	2	1	1	2	4	0	0	21	45	61	15	0
0	0	52	M	1	23.2912	2.38	2.38	0	24	1	1	1	4	2	146	95	99	0	0	0	0	1	0	0	1	1		0		1	0	0	1	1	0	1	1	1	0	1	1	4	0	0	12	97	114	15	0
0	0	33	F	1	39.8641	0.29	5.07	0	23		3	3	3	3	117	99	100	0	1	0	2	4	0	0	0	3		2	0	1	0	0	1	1	0	3	1	3	2	3	3	5	0	0	17	65	76	15	0
0	0	73	F	1	24.6097	0.86	2.8	0	71		3	3	3	3	100	42	98	0	0	0	0	4	1	0	0	3		0	0	1	0	2	3	3	0	3	3	3	2	3	1	5	0	0	19	73	82	15	0
0	0	52	M	1	25.4694	1.98	2.53	0	55	1	1	1	1	1	127	51	98	0	0	0	0	0	0	0	0	1		0	0	1	0	0	1	1	0	1	1	1	0	1	1	5	0	0	10	90	98	15	0
0	0	64	M	1	34.1553	1.1	2.58	1	36	0	1	0.5	1	0.5	143	73	98	0	0	0	0	0	0	0	0	1		0		1	0	0	1	1	0	1	1	1	0	1	1	4	0	0	13	76	93	15	0
0	0	80	M	1	36.3131	0.24	12.72	4	72		1	1	1	1	126	56	97	0	0	0	0	1	0	0	1	1				1	0		1	1	0	1	1	1	0	1	1	2	0	0	10	57	89		0
0	0	75	M	1	27.9069	1.08	4.26	0	47	0	2	1	2	1	125	65	98	1	0	0	0	3	0	1	0	2		0		1	0	1	2	2	0	2	2	2	1	2	1	4	0	0	17	70	83	15	0
0	0	60	M	1	29.654	1.72	2.09	0	23	2	2	2	2	1.5	122	68	97	0	0	0	0	0	0	0	0	1		0	0	1		0	1	1	0	1	1	1	0	1	1	4	0	0	13	74	85	15	0
0	0	58	M	1	29.8134	0.74	2.91	1	54		1	1	1	1	124	67	97	0	0	0	0	1	1	0	0	1		0		1	0	0	1	1	0	1	1	1	0	1	1	4	0	0	14	60	73	15	0
0	0	41	F	1	35.0391	2.27	2.27	0	26	1	1	1	1	1	136	79	97	0	0	0	0	0	0	0	0	1		0		1	0	0	1	1	0	1	1	1	0	1	1	4	0	0	11	81	93	15	0
0	0	66	M	1	29.7036	2.29	2.29	0	38	0	2	1	2	1	109	164	100	0	0	0	0	0	0	0	0	2		0		2	0	0	2	2	0	2	2	2	0	2	2	4	1	1	16	45	55	15	0
0	0	48	M	1	25.1101	1.46	4.87	1	28	1	1	1	1	1	100	78	100	0	0	0	0	0	0	0	0	1		0		1	0	0	1	1	0	1	1	1	0	1	1	4	0	0	16	71	79	15	0
0	0	73	M	1	35.0271	1.04	9.22	4	48		4	4	4	4	115	66	88	1	0	0	0	6	1	1	1	4		2		1	0	1	2	2	0	4	2	4	3	4	3	4	0	0	16	102	105	15	0
0	0	65	F	1	39.0625	1.16	1.17	0	45		1	1	1	1	150	78	100	0	0	0	0	0	0	0	0	1		0		1	0	0	1	1	0	1	1	1	0	1	1	4	0	0	24	87	98	15	0
0	0	40	M	1	26.619	1.81	2.88	0	33	0	1	0.5	1	0.5	124	109	99	0	0	0	0	1	1	0	0	1		0		1	0	0	1	1	0	1	1	1	0	1	1	4	0	0	18	66	76	15	0
0	0	77	F	1	28.8672	2.02	4.13	0	56	2	2	1.5	2	1.5	152	64	96	0	0	0	0	0	0	0	0	1		0		1	0	0	1	1	0	1	1	1	0	1	1	4	0	0	13	78	96	15	0
0	0	40	F	1	40.3072	1.07	1.07	0	27	0	1	0.5	1	0.5	111	88	97	0	1	0	0	1	0	0	0	1		0		1	0	0	1	1	0	1	1	1	0	1	1	4	0	0	14	56	68	15	0
0	0	47	F	1	30.9343	2.39	2.39	0	44	1	1	1	1	0.666667	151	67	97	0	0	0	0	0	0	0	0	1		0		1	0	0	1	1	0	1	1	1	0	1	1	4	0	0	20	97	108	15	0
0	0	52	M	1	40.5287	2.18	4.21	0	39	2	3	2.5	3	2.5	104	95	95	0	0	0	0	2	1	0	1	3		0		3		0	3	3	0	3	3	3	0	3	3	3	1	1	23	61	72	15	0
0	0	74	F	1	28.1345	3.28	3.28	0	61	5	5	3.5	5	2.25	108	53	99	0	0	0	0	0	0	0	0	2		0		2	0	0	2	2	0	2	2	2	0	2	2	4	1	1	17	51	68	15	0
0	0	85	M	1	26.9135	1.93	1.96	0	66	2	2	2	2	2	179	64	98	0	0	0	0	3	1	1	0	2		0		1	1	0	2	2	0	2	2	2	1	1	2	4	0	0	13	68	110	14	0
0	0	52	M	1	31.0857	2.7	4.59	0	22	0	0	0	1	0.333333	90	104	98	0	0	0	0	0	0	0	0	0		0		0	0	0	0	0	0	0	0	0	0	0	0	4	0	0	15	70	80	15	0
0	0	72	F	1	22.9936	1.9	2.93	0	39	2	2	2	2	2	167	84	100	0	0	0	0	2	1	0	0	2		0		1	0	1	2	2	0	2	2	2	1	2	1	4	0	0	17	96	116	15	0
0	0	54	M	1	28.9847	2.69	2.69	0	13	1	1	0.5	1	0.333333	141	73	87	0	0	0	0	0	0	0	0	0		0		0	0	0	0	0	0	0	0	0	0	0	0	4	0	0		90	99	15	0
0	0	78	M	1	29.668	1.65	2.62	0	66	6	6	4.5	6	4.5	111	65	96	0	0	0	2	5	0	1	0	3		2		1		0	1	1	0	3	1	3	2	3	3	3	0	0	14	63	76	15	0
0	0	46	F	1	20.9113	0.85	0.85	0	38		1	1	1	1	98	56	97	0	0	0	0	2	1	0	0	1		0		1	0	0	1	1	0	1	1	1	0	1	1	4	0	0	13	57	67	15	0
0	0	75	F	1	37.2819	2.16	2.16	0	42	1	1	0.5	1	0.666667	127	70	98	0	0	0	0	1	1	0	0	1		0		1	0	0	1	1	0	1	1	1	0	1	1	4	0	0	12	59	77	15	0
0	0	83	M	1	34.049	0.97	2.95	0	56		1	1	1	1	145	158	97	0	0	0	0	0	0	0	0	1		0		1	0	0	1	1	0	1	1	1	0	1	1	4	0	0	18	99	110	15	0
0	0	68	M	1	24.1636	0.84	6.1	0	43		4	4	4	4	171	79	100	0	0	1	0	4	0	1	0	4	3	0		1	0	0	4	1	0	1	4	4	3	4	4	5	0	0	15	75	60	15	0
0	0	46	M	1	43.214	2.08	5.09	0	43	1	3	2	4	2.5	136	80	99	0	0	0	0	0	0	0	0	4		0		1	0	3	4	4	0	4	4	4	3	4	1	4	0	0	18	71	85	15	0
0	0	54	M	0	27.7008	3.12	4.02	0	34	1	1	1	1	0.75	155	77	99	0	0	0	0	0	0	0	0	1		0	0	1	0	0	1	1	0	1	1	1	0	1	1	5	0	0	17	95	110	15	0
0	0	67	F	1	27.4121	1.35	2.42	0	33	1	1	1	1	1	178	78	92	0	0	0	0	0	0	0	0	1		0		1	0	0	1	1	0	1	1	1	0	1	1	4	0	0	20	70	88	15	0
0	0	49	F	1	30.7118	1.55	1.55	0	24	4	4	2	4	2	123	57	99	0	0	0	0	1	1	0	0	0		0		0	0	0	0	0	0	0	0	0	0	0	0	4	0	0	27	72	82	15	0
0	0	82	F	1	31.6972	1.99	1.99	0	51	1	1	1	1	1	171	44	99	1	0	0	0	1	0	0	0	1		0	0	1	0		1	1	0	1	1	1	0	1	1	4	0	0	14	63	63	15	0
0	0	53	M	1	24.3889	2.23	2.23	0	63	1	3	2	3	1.33333	127	85	100	0	0	0	0	2	0	1	0	3	2	0		1	0	0	3	1	0	1	3	3	2	3	3	5	0	0	20	85	95	15	0
0	0	65	F	1	21.9755	0.95	7.76	4	41		1	1	4	4	99	62	100	0	0	0	0	3	1	1	0	4	3	0		1	0	0	4	1	0	1	4	4	3	4	4	5	0	0	16	95	110	15	0
0	0	59	M	1	26.5303	3.14	3.15	0	25	2	2	1.5	2	1.25	138	62	100	0	0	0	0	0	0	0	0	1		0	0	1	0	0	1	1	0	1	1	1	0	1	1	5	0	0	19	95	99	15	0
0	0	32	M	1	41.3334	2.67	2.67	0	11	1	1	0.5	1	0.666667	140	77	99	0	0	0	0	0	0	0	0	0		0	0	0	0	0	0	0	0	0	0	0	0	0	0	5	0	0	23	81	99	15	0
0	0	60	M	1	29.5619	2.79	2.79	0	43	2	2	1.5	2	1	133	67	100	0	0	0	0	0	0	0	0	1		0		1	0	0	1	1	0	1	1	1	0	1	1	4	0	0	11	85	97	15	0
0	0	75	M	1	29.9709	1.09	7	0	55	1	2	1.5	2	1.5	111	88	100	0	0	0	0	1	0	0	0	2		1		1	0	0	1	1	0	2	1	2	1	2	2	4	0	0	16	62	74	15	0
0	0	40	M	1	29.6122	3.94	3.94	0	55	2	2	2	2	1.25	129	80	99	0	0	0	0	0	0	0	0	2		0		1	0	1	2	2	0	2	2	2	1	2	1	4	0	0	16	69	82	15	0
0	0	49	F	1	24.729	0.27	1.08	0	33		1	1	1	1	98	76	99	0	0	0	0	1	0	0	1	1				1	0	0	1	1	0	1	1	1	0	1	1	3	0	0		57	66	15	0
0	0	61	F	1	26.6062	1.21	3.19	0	61	1	1	1	1	1	101	66	98	0	0	0	0	0	0	0	0	1		0		1	0	0	1	1	0	1	1	1	0	1	1	4	0	0	21	47	60	15	0
0	0	62	M	1	27.7321	0.9	11.08	0	55		2	2	2	2	123	56	100	1	0	0	0	2	0	0	1	2		0		1	0	1	2	2	0	2	2	2	1	2	1	4	0	0	12	59	91	15	0
0	0	59	M	1	28.6159	0.06	5.5	0	61		5	5	5	5	89	80	100	0	0	0	0	0	0	0	0	5	3	1		1			4	1	0	2	4	5	4	5	5	3	0	0	9	55	66		1
0	0	56	M	1	33.7963	1.63	2.75	0	39	2	2	2	2	2	96	82	95	0	0	0	0	0	0	0	0	2		0		1	0	1	2	2	0	2	2	2	1	2	1	4	0	0	14	83	89	15	0
0	0	48	F	1	41.3601	0.46	1.54	0	34		1	1	1	1	135	66	98	0	0	0	0	0	0	0	0	1		0		1	0	0	1	1	0	1	1	1	0	1	1	4	0	0	9	72	85	15	0
0	0	72	M	1	24.6572	3.01	3.38	0	57	2	2	1.5	2	1.33333	89	45	97	1	0	0	0	1	0	0	0	1		0		1	0	0	1	1	0	1	1	1	0	1	1	4	0	0	9	65	71	15	0
0	0	54	F	1	24.719	0.67	1.32	0	42		1	1	1	1	120	75	96	0	0	0	0	2	0	1	0	1		0		1	0	0	1	1	0	1	1	1	0	1	1	4	0	0	18	70	82	15	0
0	0	65	M	1	22.9453	1.05	1.92	0	28	0	0	0	0	0	101	53	96	0	0	0	0	0	0	0	0	0		0		0	0	0	0	0	0	0	0	0	0	0	0	4	0	0	16	58	72	15	0
0	0	61	M	1	33.6012	1.19	6.12	0	46	1	3	2	3	2	142	57	98	0	0	0	0	0	0	0	0	3	2	0		1	0	0	3	1	0	1	3	3	2	3	3	5	0	0	25	95	99	15	0
0	0	54	M	1	25.9581	0.22	0.26	0	48		1	1	1	1	120	72	99	0	0	0	0	0	0	0	0	1			0	1	0	0	1	1	0	1	1	1	0	1	1	4	0	0	23	107	110	15	0
0	0	80	F	1	34.8087	0.85	1.71	0	51		2	2	2	2	109	69	99	0	0	0	0	1	1	0	0	2		1		1	0	0	1	1	0	2	1	2	1	2	2	4	0	0	17	60	73	15	0
0	0	55	F	1	41.419	2.2	2.46	0	23	1	1	0.5	1	0.666667	131	87	92	0	0	0	0	0	0	0	0	0		0		0	0	0	0	0	0	0	0	0	0	0	0	4	0	0	12	75	89	15	0
0	0	46	F	1	38.1039	1.91	1.91	0	37	0	1	0.5	1	0.5	79	89	100	0	0	0	0	2	1	0	1	1		0		1	0	0	1	1	0	1	1	1	0	1	1	4	0	0	17	76	84	15	0
0	0	64	M	1	27.7551	1.2	3.21	0	39	0	2	1	2	1	149	60	100	0	0	0	0	0	0	0	0	2		0		1	0	1	2	2	0	2	2	2	1	2	1	4	0	0	16	69	79	15	0
0	0	68	M	1	25.1487	0.44	10.94	1	52		2	2	2	2	82	84	99	1	1	0	0	6	1	1	0	2		0		1	0	1	2	2	0	2	2	2	1	2	1	4	0	0	24	56	62	15	0
0	0	61	M	1	35.9862	0.06	0.96	0	48		1	1	1	1	114	62	100	0	0	0	0	0	0	0	0	1				1		0	1	1	0	1	1	1	0	1	1	2	0	0	15	73	82		0
0	0	83	M	1	24.2247	1.53	47.44	0	85	5	5	4.5	5	4.5	94	128	96	0	0	0	0	8	0	1	0	4		0		1	0	3	4	4	0	4	4	4	3	4	1	4	0	0	22	34	47	15	0
0	0	26	M	1	46.1061	0.67	0.68	0	30		1	1	1	1	133	97	96	0	0	0	0	0	0	0	0	1		0		1	0	0	1	1	0	1	1	1	0	1	1	4	0	0	21	77	89	15	0
0	0	77	F	1	32.0513	0.15	5.3	0	54		1	1	1	1	115	65	95	0	0	1	0	1	0	0	0	1				1	0		1	1	0	1	1	1	0	1	1	2	0	0	12	44	59	15	0
0	0	64	F	1	31.1419	0.05	2.06	0	26		1	1	1	1	165	70	96	0	0	0	0	0	0	0	0	1				1			1	1	0	1	1	1	0	1	1	1	0	0		84	104		0
0	0	90	F	1	21.4286	2.24	2.24	0	74	1	1	1	1	0.666667	133	83	96	0	0	0	0	2	0	1	0	1		0	0	1	0	0	1	1	0	1	1	1	0	1	1	5	0	0	15	58	72	15	0
0	0	80	F	0	27.9489	2.12	15.13	8	62	1	1	1	1	0.666667	114	87	99	0	0	0	2	3	1	0	0	1		0		0	0	1	1	1	0	1	1	1	1	1	0	4	0	0	15	89	100	15	0
0	0	64	M	1	29.3551	1.14	3.95	1	51		4	4	4	4	105	73	96	0	0	0	0	0	0	0	0	4		0		1	0	3	4	4	0	4	4	4	3	4	1	4	0	0	20	67	77	15	0
0	0	72	F	1	24.315	1.33	3.59	0	63	1	3	2	3	2	137	110	98	0	0	0	0	0	0	0	0	3	2	0	0	1	0	0	3	1	1	1	3	3	2	3	3	6	0	0	23	97	107	15	0
0	0	47	M	1		1.61	1.61	0	29	5	5	3	5	3	156	107	100	0	0	0	0	1	0	0	1	1		0		1	0	0	1	1	0	1	1	1	0	1	1	4	0	0	8	65	74	15	0
0	0	63	F	1	29.7339	4.01	4.01	0	45	1	2	1.5	3	1.75	116	24	100	0	0	0	0	0	0	0	0	3		0		1	1	1	3	3	0	3	3	3	2	2	2	4	0	0	25	66	80	14	0
0	0	53	F	1	36.9176	1.6	2.69	1	31	1	1	1	1	1	102	71	97	0	0	0	0	2	0	1	0	1		0		1	0	0	1	1	0	1	1	1	0	1	1	4	0	0	16	83	93	15	0
0	0	66	M	1	26.9143	0.04	4.27	0	27		0	0	0	0	151	60	100	0	0	0	0	3	1	1	0	0				0	0		0	0	0	0	0	0	0	0	0	2	0	0	18	47	76	15	0
0	0	63	F	1	33.9613	1.02	2.2	0	22		1	1	2	2	125	81	96	0	0	0	0	0	0	0	0	2		0		1	1	0	2	2	0	2	2	2	1	1	2	4	0	0	20	55	65	15	0
0	0	71	M	1	27.438	0.6	3.35	0	54		2	2	2	2	165	89	96	0	0	0	0	1	1	0	0	2		1	0	1	0	0	1	1	0	2	1	2	1	2	2	5	0	0	27	79	107	15	0
0	0	67	M	1	28.963	0.82	4.62	3	48		1	1	1	1	178	62	96	0	0	1	2	6	1	0	0	1		0		1	0	0	1	1	0	1	1	1	0	1	1	4	0	0	15	72	96	15	0
0	0	76	F	1	36.7309	0.48	2.45	0	36		0	0	0	0	108	88	99	0	0	0	0	2	0	1	0	0		0	0	0	0	0	0	0	0	0	0	0	0	0	0	5	0	0	18	78	81	15	0
0	0	45	M	1	24.392	0.95	0.98	0	22		0	0	1	1	113	57	87	0	0	0	0	0	0	0	0	1		0		1	0	0	1	1	0	1	1	1	0	1	1	4	0	0	8	73	90	15	0
0	0	61	M	1	28.7347	1	3.16	0	55		1	1	1	1	96	80	98	1	0	0	0	3	0	1	0	1		0		1	0	0	1	1	0	1	1	1	0	1	1	4	0	0	17	50	66	15	0
0	0	36	M	1	27.1618	1.79	1.79	0	34	1	1	1	1	1	126	63	98	0	0	0	0	0	0	0	0	1		0		1	0	0	1	1	0	1	1	1	0	1	1	4	0	0	16	63	70	15	0
0	0	86	M	0	23.55	0.2	5.22	0	50		2	2	2	2	190	81	93	0	0	1	0	2	0	0	1	2	2			0	0		2	0	0	0	2	2	2	2	2	3	0	0	23	50	102	15	0
0	0	51	F	1	27.9967	0.6	1.79	0	39		4	4	4	4	140	95	96	0	0	0	0	0	0	0	0	4		0		1	0	3	4	4	0	4	4	4	3	4	1	4	0	0	14	76	102	15	0
0	0	72	M	1	26.9522	1.54	3.32	0	31	1	1	0.5	3	2	124	55	100	0	0	0	0	2	0	1	0	3		0		3	0	0	3	3	0	3	3	3	0	3	3	4	1	1	18	87	98	15	0
0	0	62	M	1	34.6431	1.19	8.02	6	68	0	2	1	2	1	114	91	99	0	0	0	2	4	1	0	0	2		0		1	0	1	2	2	0	2	2	2	1	2	1	4	0	0	33	84	87	15	0
0	0	62	F	1	26.9487	1.15	2.05	0	40	0	2	1	2	1	112	58	97	0	0	0	0	0	0	0	0	2		0		1	1	0	2	2	0	2	2	2	1	1	2	4	0	0	16	59	68	14	0
0	0	40	M	1	36.3561	0.91	15.75	11	35		0	0	0	0	135	157	99	0	0	0	0	1	0	0	1	0		0		0	0	0	0	0	0	0	0	0	0	0	0	4	0	0	20	89	92	15	0
0	0	63	F	1	20.7347	1.9	3.31	0	52	3	3	3	3	3	119	45	100	0	0	0	0	0	0	0	0	3		2		1	0	0	1	1	0	3	1	3	2	3	3	4	0	0	20	40	64	15	0
0	0	86	F	1	22.3044	2.94	2.94	0	57	1	1	1	1	1	138	67	96	0	0	0	0	0	0	0	0	1		0		1	0	0	1	1	0	1	1	1	0	1	1	4	0	0	17	72	81	15	0
0	0	87	F	1	20.2231	1.05	2.03	0	62		1	1	1	1	119	65	99	0	0	0	0	1	0	0	0	1		0	0	1	0	0	1	1	0	1	1	1	0	1	1	5	0	0	30	61	75	15	0
0	0	47	M	1	27.2062	1.45	1.45	0	48	1	2	1.5	2	1.5	93	98	94	1	0	0	0	2	1	0	0	2		1	0	1	0	0	1	1	0	2	1	2	1	2	2	5	0	0	16	58	66	15	0
0	0	32	M	1	20.1172	0.42	0.42	0	21		0	0	0	0	132	60	96	0	0	0	0	2	0	1	0	0		0		0	0	0	0	0	0	0	0	0	0	0	0	4	0	0	7	71	85	15	0
0	0	82	M	1	40.9565	0.7	5.99	2	61		5	5	5	5	125	74	89	0	0	0	0	6	1	1	0	5		0		1	0	4	5	5	0	5	5	5	4	5	1	4	0	0	18	72	86	15	0
0	0	46	M	1	30.0511	2.31	2.31	0	20	1	1	1	1	0.666667	113	82	100	0	0	0	0	0	0	0	0	1				1	0		1	1	0	1	1	1	0	1	1	2	0	0	19	69	79	15	0
0	0	74	F	1	23.9162	0.79	0.8	0	37		2	2	2	2	134	76	98	0	0	0	0	2	0	1	0	2		0		1	0	1	2	2	0	2	2	2	1	2	1	4	0	0	14	81	92	15	0
0	0	58	M	1	28.1958	0.99	3.05	0	48		1	1	1	1	147	79	100	0	0	0	0	0	0	0	0	1		0		1	0	0	1	1	0	1	1	1	0	1	1	4	0	0	15	80	94	15	0
0	0	85	F	1	33.0533	0.26	4.73	3	63		3	3	3	3	117	61	98	0	0	0	0	2	1	0	1	3		2		1	0		1	1	0	3	1	3	2	3	3	3	0	0	15	56	75	15	0
0	0	67	M	1	45.2471	1.01	7.33	3	37	0	1	0.5	1	0.5	142	63	97	0	0	0	0	2	1	0	1	1		0		1	0	0	1	1	0	1	1	1	0	1	1	4	0	0	18	57	78	15	0
0	0	62	F	1	24.9695	1.72	3.28	0	29	0	1	0.5	1	0.5	143	74	98	0	0	0	0	0	0	0	0	1		0		1	0	0	1	1	0	1	1	1	0	1	1	4	0	0	10	72	90	15	0
0	0	69	F	1	31.7148	1	2.27	0	65		1	1	1	1	100	74	93	0	0	0	0	0	0	0	0	1		0		1	0	0	1	1	0	1	1	1	0	1	1	4	0	0	20	77	83	15	0
0	0	45	M	0	24.4983	1.63	2.72	0	28	0	3	1.5	3	1.5	165	73	98	0	0	0	0	0	0	0	0	3		0		0	0	3	3	3	0	3	3	3	3	3	0	4	0	0	21	93	107	15	0
0	0	70	F	1	27.0424	1.11	4.07	0	66	1	1	1	1	1	156	78	97	0	0	0	0	0	0	0	0	1		0		1	0	0	1	1	0	1	1	1	0	1	1	4	0	0	15	51	70	15	0
0	0	47	M	1	29.2184	2.81	2.81	0	35	1	1	1	1	0.666667	136	85	100	0	0	0	0	1	1	0	0	1		0		0	0	1	1	1	0	1	1	1	1	1	0	4	0	0	20	71	74	15	0
0	0	61	M	1	35.1105	0.87	1.15	0	24		0	0	0	0	127	114	94	0	0	0	0	0	0	0	0	0		0		0	0	0	0	0	0	0	0	0	0	0	0	4	0	0	18	68	82	15	0
0	0	65	M	1	27.5144	1.47	1.47	0	45	4	4	2.5	4	2.5	114	82	98	0	0	0	0	1	1	0	0	1		0	0	1	0	0	1	1	0	1	1	1	0	1	1	5	0	0	13	79	89	15	0
0	0	57	M	1	32.5722	3.06	3.06	0	25	2	2	1	2	1.25	120	85	100	0	0	0	0	0	0	0	0	0		0		0		0	0	0	0	0	0	0	0	0	0	3	0	0	19	82	89	15	0
0	0	56	M	0		0.56	1.57	0	39		2	2	2	2	77	78	98	0	0	0	0	0	0	0	0	2		0		1	0	1	2	2	0	2	2	2	1	2	1	4	0	0	17	63	72	15	0
0	0	66	M	1	22.4074	0.04	1.05	0	53		1	1	1	1	128	74	100	0	0	0	0	0	0	0	0	1				1			1	1	0	1	1	1	0	1	1	1	0	0	22	64	79		0
0	0	53	F	1	27.8893	1.57	2.6	0	39	2	2	1.5	2	1.5	125	80	92	0	0	0	0	0	0	0	0	1		0		0	0	1	1	1	0	1	1	1	1	1	0	4	0	0	17	70	84	15	0
0	0	47	M	1	43.0462	1.14	1.14	0	34	0	1	0.5	1	0.5	122	65	97	1	0	0	0	3	1	0	1	1		0	0	1	0	0	1	1	0	1	1	1	0	1	1	5	0	0	14	67	82	15	0
0	0	49	M	1	35.2909	1.73	3.67	0	53	1	1	1	1	1	104	76	94	0	0	0	0	0	0	0	0	1		0		1	0	0	1	1	0	1	1	1	0	1	1	4	0	0	11	68	74	15	0
0	0	57	M	1	25.5102	1.23	2.24	0	52	0	1	0.5	1	0.5	119	72	98	0	0	0	0	0	0	0	0	1		0		1	0	0	1	1	0	1	1	1	0	1	1	4	0	0	5	86	97	15	0
0	0	71	F	1	23.3844	1.25	3.21	0	55	1	1	1	1	1	134	48	98	1	0	0	0	3	0	1	0	1		0		1	0	0	1	1	0	1	1	1	0	1	1	4	0	0	18	49	67	15	0
0	0	86	F	1	30.3688	0.88	0.88	0	68		1	1	1	1	117	120	87	0	0	0	0	0	0	0	0	1				1	0	0	1	1	0	1	1	1	0	1	1	3	0	0	26	56	71	15	0
0	0	53	M	1	27.1731	2.13	2.13	0	24	1	1	0.5	1	1	122	243	100	0	0	0	0	1	0	0	0	1		0	0	1	0	0	1	1	0	1	1	1	0	1	1	5	0	0	29	70	77	15	0
0	0	67	M	1	14.9382	3.63	10.69	0	59	1	6	3.5	6	1.75	103	106	91	0	0	0	0	3	0	1	1	6	3	0		3	0	0	6	3	0	3	6	6	3	6	6	5	1	2	27	72	88	15	1
0	0	57	M	1	30.7934	0.83	0.83	0	26		1	1	1	1	152	101	97	0	0	0	0	0	0	0	0	1				1	0		1	1	0	1	1	1	0	1	1	2	0	0	18	74	105	15	0
0	0	74	F	1	23.3609	0.15	28.52	13	54		1	1	1	1	148	97	94	0	1	0	2	9	0	1	0	1		1		0	0		0	0	0	1	0	1	1	1	1	3	0	0	17	68	88	15	0
0	0	75	F	1	0	1.06	2.78	0	46	0	1	0.5	1	0.5	111	95	96	0	0	0	0	2	0	1	0	1		0		1	0	0	1	1	0	1	1	1	0	1	1	4	0	0	15	75	83	15	0
1	1	88	F	1	24.9219	0.09	0.09	0	24									1	0	0	0	3	1	0	0								0	0	0	0	0	0	0	0	0	0							0
0	0	49	F	1	26.1066	1.5	3.44	0	36	1	1	1	1	1	124	86	99	1	0	0	0	1	0	0	0	1		0		1	0	0	1	1	0	1	1	1	0	1	1	4	0	0	7	89	94	15	0
0	0	96	M	1	23.6251	0.86	1.86	1	72		1	1	1	1	185	75	92	0	0	0	0	4	0	1	0	1		0		0	0	1	1	1	0	1	1	1	1	1	0	4	0	0	20	38	73	15	0
0	0	55	M	1	23.0178	0.9	2.68	0	37		2	2	2	2	110	73	98	0	0	0	0	0	0	0	0	2		1		1	0	0	1	1	0	2	1	2	1	2	2	4	0	0	9	69	80	15	0
0	0	65	M	1	33.0258	0.49	1.7	0	31		0	0	0	0	150	64	98	1	0	0	0	3	1	0	1	0		0		0	0	0	0	0	0	0	0	0	0	0	0	4	0	0	11	72	90	15	0
0	0	74	M	1	25.762	4.11	4.11	0	49	1	1	1	4	2	117	57	99	0	0	0	0	0	0	0	0	1		0		1	0	0	1	1	0	1	1	1	0	1	1	4	0	0	12	64	78	15	0
0	0	51	M	1	29.4753	2.65	3.76	0	41	1	1	1	1	0.666667	133	113	100	0	0	0	0	1	1	0	0	1		0	0	1	0	0	1	1	0	1	1	1	0	1	1	5	0	0	24	70	85	15	0
0	0	68	M	1	27.071	2.11	4.09	0	32	1	1	0.5	1	1	111	67	100	0	0	0	0	0	0	0	0	1		0		1	0	0	1	1	0	1	1	1	0	1	1	4	0	0	7	70	82	15	0
0	0	77	M	1	28.2981	0.57	6.02	0	55		1	1	1	1	83	68	94	0	0	0	0	0	0	0	0	1		0		1	0	0	1	1	0	1	1	1	0	1	1	4	0	0	13	42	64	15	0
0	0	52	M	1	23.7994	0.41	1.6	0	17		0	0	1	1	103	70	94	1	0	0	0	2	0	0	0	1		0		1	0	0	1	1	0	1	1	1	0	1	1	4	0	0	17	74	80	15	0
0	0	58	M	1	32.4808	2.23	2.23	0	21	0	1	0.5	1	0.333333	129	60	97	0	0	0	0	0	0	0	0	1		1	0	0	0	0	0	0	0	1	0	1	1	1	1	5	0	0	19	79	89	15	0
0	0	83	F	1	44.7847	1.09	3.81	0	88		4	4	4	4	145	65	92	0	0	0	2	5	1	1	0	4		0	0	1	0	3	4	4	0	4	4	4	3	4	1	5	0	0	14	64	87	15	0
0	0	46	F	1	33.9788	0.69	4.87	0	36		1	1	1	1	118	73	99	0	0	0	0	0	0	0	0	1		0		1	0	0	1	1	0	1	1	1	0	1	1	4	0	0	15	69	80	15	0
0	0	67	M	1	24.5435	0.91	1.88	0	68		4	4	4	4	179	57	99	0	0	0	0	0	0	0	0	4		0		1	0	3	4	4	0	4	4	4	3	4	1	4	0	0	15	103	121	15	0
0	0	59	M	1	20.9573	0.28	13.83	3	15		0	0	0	0	122	77	95	0	0	0	0	0	0	0	0	0				0	0		0	0	0	0	0	0	0	0	0	2	0	0	23	78	88	15	0
0	0	38	F	1	27.717	0.24	2.16	0	21		1	1	1	1	85	67	99	0	0	0	0	1	0	0	0	1				1	0		1	1	0	1	1	1	0	1	1	2	0	0	14	54	64	15	0
0	0	54	F	1	23.488	2.82	2.82	0	39	0	1	0.5	5	2	150	98	98	0	0	0	0	0	0	0	0	1		0		1	0	0	1	1	0	1	1	1	0	1	1	4	0	0	20	92	106	15	0
0	0	80	M	1	27.2911	0.31	1.02	0	53		0	0	0	0	176	66	96	0	0	0	0	2	0	1	0	0				0	0		0	0	0	0	0	0	0	0	0	2	0	0	13	57	72	15	0
0	0	46	M	1	33.642	1.29	1.29	0	30	0	1	0.5	1	0.5	147	62	99	0	0	0	0	0	0	0	0	1		0		1	0	0	1	1	0	1	1	1	0	1	1	4	0	0	21	74	83	15	0
0	0	47	F	1	0	1.89	2.08	0	67	1	1	1	1	1	148	101	88	0	0	0	2	5	1	0	0	1		0	0	1	0	0	1	1	0	1	1	1	0	1	1	5	0	0	25	90	101	15	0
0	0	62	F	1	34.8902	0.42	2.47	0	39		1	1	1	1	190	71	100	0	0	0	0	2	0	1	0	1		0		1	0	0	1	1	0	1	1	1	0	1	1	4	0	0	14	57	67	15	0
0	0	37	F	1	31.0158	0.88	0.89	0	48		1	1	1	1	112	50	100	0	0	0	0	0	0	0	0	1		0		1	0	0	1	1	0	1	1	1	0	1	1	4	0	0	18	61	73	15	0
0	0	87	M	1	34.9481	1	3.02	0	69		3	3	3	3	156	96	100	0	0	0	0	3	1	1	0	3		1		1	1	0	2	2	0	3	2	3	2	2	3	4	0	0	10	79	93	13	0
0	0	55	M	1	27.9354	1.18	3.19	0	44	1	2	1.5	2	1.5	143	67	99	0	0	0	0	1	1	0	0	2		0		1	0	1	2	2	0	2	2	2	1	2	1	4	0	0	15	47	62	15	0
0	0	92	F	1	20.9099	3.04	15.17	5	87	5	8	6.5	8	6.33333	142	77	72	0	0	0	0	0	0	0	0	8	3	2		1	2	0	6	3	0	5	6	8	7	6	8	5	0	0	12	36	83	11	1
0	0	85	F	1	27.6078	1.3	2.55	0	64	1	2	1.5	2	1.5	150	83	100	0	0	1	0	2	1	0	0	2	1	0		1	0	0	2	1	0	1	2	2	1	2	2	5	0	0	15	58	72	15	0
0	0	69	M	1	22.6273	2.02	2.02	0	42	0	1	0.5	2	1	151	65	99	0	0	0	0	0	0	0	0	2		0		1	0	1	2	2	0	2	2	2	1	2	1	4	0	0	21	70	86	15	0
0	0	49	M	1	29.8148	0.79	3.85	0	40		1	1	1	1	137	81	100	1	0	0	0	1	0	0	0	1		0		1	0	0	1	1	0	1	1	1	0	1	1	4	0	0	18	91	101	15	0
0	0	80	M	1	29.5837	1.22	1.44	0	57		2	2	2	2	138	46	95	1	0	0	0	3	0	0	1	2		0		1	0	1	2	2	0	2	2	2	1	2	1	4	0	0	22	47	78	15	0
0	0	88	M	1	23.2163	0.74	10.54	0	68		5	5	5	5	132	90	91	0	0	0	0	2	0	1	0	5	3	0		1	0	1	5	2	0	2	5	5	4	5	4	5	0	0	14	67	83	15	0
0	0	51	M	1	30.6071	0.97	1.73	0	34		2	2	2	2	119	74	97	0	0	0	0	0	0	0	0	2		0		1	0	1	2	2	0	2	2	2	1	2	1	4	0	0	24	60	75	15	0
0	0	48	F	1	51.5432	1.65	7.87	0	30	0	1	0.5	1	0.5	147	84	100	0	0	0	2	6	1	0	1	1		0		1	0	0	1	1	0	1	1	1	0	1	1	4	0	0	20	89	96	15	0
0	0	74	F	1	27.7627	3.01	6.83	0	66	1	2	1.5	2	1	136	95	99	0	0	0	0	2	0	1	0	2		0		1	0	1	2	2	0	2	2	2	1	2	1	4	0	0	43	75	90	15	0
0	0	65	M	1	33.1936	1.44	3.53	0	29	1	1	1	1	1	116	83	94	0	0	0	0	2	1	0	0	1				1	0		1	1	0	1	1	1	0	1	1	2	0	0	16	80	89	15	0
0	0	77	F	1	35.6501	2.18	3.11	0	67	2	2	1.5	2	1.33333	94	45	98	1	0	0	0	1	0	0	0	1		0		1	0	0	1	1	0	1	1	1	0	1	1	4	0	0	11	40	54	15	0
0	0	92	M	1	24.1667	2.99	3	0	50	2	2	2	2	1.66667	141	80	94	0	0	0	2	3	0	0	0	2		0		1	0	1	2	2	0	2	2	2	1	2	1	4	0	0	22	48	74	15	0
0	0	89	M	1	30.0838	0.45	2.5	0	63		1	1	1	1	123	88	98	0	1	0	0	7	1	1	0	1				1	0		1	1	0	1	1	1	0	1	1	2	0	0	28	67	79	15	0
0	0	73	F	1	29.8437	0.84	5.84	0	55		2	2	2	2	118	74	87	0	0	0	0	1	1	0	0	2		0		1	0	1	2	2	0	2	2	2	1	2	1	4	0	0	20	66	78	15	0
0	0	82	F	0	26.1719	1.78	4.72	0	51	2	2	2	2	2	90	76	95	0	0	1	0	3	0	0	0	2		0		1	1	0	2	2	0	2	2	2	1	1	2	4	0	0	16	40	53	14	0
0	0	31	M	1	27.8393	0.76	9.08	1	42		2	2	2	2	144	91	91	0	0	0	0	0	0	0	0	2		1		1	0	0	1	1	0	2	1	2	1	2	2	4	0	0	22	72	89	15	0
0	0	49	M	1	29.3658	2.71	4.61	0	57	1	1	1	1	1	130	94	99	0	0	0	0	0	0	0	0	1		0	0	1	0	0	1	1	0	1	1	1	0	1	1	5	0	0	13	71	83	15	0
0	0	62	M	1	22.5798	0.79	2.46	0	43		1	1	1	1	134	92	100	0	0	0	0	0	0	0	0	1		0		1	0	0	1	1	0	1	1	1	0	1	1	4	0	0	20	54	68	15	0
0	0	74	F	0	47.9339	0.36	2.55	0	49		1	1	1	1	137	116	95	0	0	0	0	1	1	0	0	1		0	0	1	0	0	1	1	0	1	1	1	0	1	1	5	0	0	15	69	86	15	0
0	0	69	F	1	23.7738	1.1	1.32	0	38	0	1	0.5	1	0.5	109	89	98	0	0	0	0	0	0	0	0	1		0		1	0	0	1	1	0	1	1	1	0	1	1	4	0	0	17	60	72	15	0
0	0	56	M	1	38.1386	0.78	14.7	1	28		2	2	2	2	162	66	95	0	0	0	0	1	1	0	0	2		0		1	0	1	2	2	0	2	2	2	1	2	1	4	0	0	21	76	94	15	0
0	0	54	M	1	22.9885	0.89	7.99	1	35		1	1	1	1	121	63	82	0	1	0	0	1	0	0	0	1		0		1	0	0	1	1	0	1	1	1	0	1	1	4	0	0	14	48	63	15	0
0	0	78	F	1	23.5813	2.34	3.3	0	83	2	3	2.5	3	2	128	92	100	1	0	0	0	3	0	1	0	3	1	1	0	1	0	0	2	1	1	2	2	3	2	3	3	6	0	0	18	109	114	15	0
0	0	89	F	1	20.6497	0.77	2.37	0	51		0	0	0	0	166	86	98	0	0	0	0	4	0	1	1	0		0		0		0	0	0	0	0	0	0	0	0	0	3	0	0	16	78	96	15	0
0	0	57	M	1	23.04	1.86	4.12	0	35	3	3	3	3	3	109	77	92	0	0	0	0	6	0	0	0	3		0	2	1	0	0	1	1	0	3	3	1	2	3	3	5	0	0	18	66	76	15	0
0	0	28	F	1	12.779	0.19	4.38	1	21		1	1	1	1	96	93	88	0	0	0	2	3	0	0	1	1	1			0	0		1	0	0	0	1	1	1	1	1	3	0	0	20	74	84	15	0
0	0	80	M	1	27.2674	1.04	5.15	0	65	1	2	1.5	2	1.5	153	75	95	0	0	0	0	0	0	0	0	2		0		1	0	1	2	2	0	2	2	2	1	2	1	4	0	0	14	81	99	15	0
0	0	63	M	1	24.2513	3.94	20.14	0	49	5	5	5	5	4	108	72	99	0	0	0	0	2	0	1	0	5		2	0	1	1	1	3	3	0	5	3	5	4	4	4	5	0	0	17	58	69	15	0
0	0	88	F	1	25.0995	0.8	5.58	0	63		2	2	2	2	180	41	100	0	0	0	0	1	0	0	1	2		0		1	1	0	2	2	0	2	2	2	1	1	2	4	0	0	16	56	87	14	0
0	0	79	F	1	26.4889	0.68	1.88	0	41		0	0	1	1	172	88	98	0	0	0	0	8	0	1	0	1		0		1	0	0	1	1	0	1	1	1	0	1	1	4	0	0	18	63	79	15	0
0	0	54	M	0	17.4449	2.22	7.31	0	44	1	1	1	1	1	119	56	100	0	0	1	0	2	1	0	0	1		0		1	0	0	1	1	0	1	1	1	0	1	1	4	0	0	15	67	75	15	0
0	0	81	F	1	17.7778	0.76	0.76	0	67		1	1	1	1	103	92	97	0	0	1	2	3	0	0	0	1				1	0	0	1	1	0	1	1	1	0	1	1	3	1	1	14	58	67	15	0
0	0	56	M	1	25.6055	2.46	2.47	0	39	1	1	1	1	1	145	73	98	0	0	0	0	0	0	0	0	1		0		1	0	0	1	1	0	1	1	1	0	1	1	4	0	0	19	67	76	15	0
0	0	49	M	1	47.0473	2.04	2.04	0	39	1	1	1	1	1	104	90	95	1	0	1	0	5	0	1	0	1		0		1	0	0	1	1	0	1	1	1	0	1	1	4	0	0	25	58	69	15	0
0	0	77	F	1	31.0848	1.05	1.96	0	72		2	2	2	2	102	114	96	0	0	0	0	4	0	1	0	2		0		1	1	0	2	2	0	2	2	2	1	1	2	4	0	0	15	56	67	15	0
0	0	46	M	1	25.9516	0.87	3.77	0	22		1	1	1	1	116	66	100	0	0	0	0	0	0	0	0	1		0		1	0	0	1	1	0	1	1	1	0	1	1	4	0	0		70	83	15	0
0	0	90	M	1	25.0305	0.83	6.24	3	61		1	1	4	4	115	100	97	0	0	0	0	3	0	1	0	4	3	0		1	0	0	4	1	0	1	4	4	3	4	4	5	1	1	18	81	93	15	0
0	0	57	M	1	37.1802	2.18	2.19	0	42	3	3	3	3	2	124	71	100	0	0	0	0	0	0	0	0	3		2	0	1	0	0	1	1	0	3	1	3	2	3	3	5	0	0	16	82	95	15	0
0	0	75	M	1	23.8884	3.73	5.46	0	54	3	5	4	6	4	146	67	99	0	0	0	0	0	0	0	0	5	3	1		1	0	0	4	1	0	2	4	5	4	5	5	5	0	0	12	68	101	11	1
0	0	84	M	1	25.0593	0.87	2.82	0	62		2	2	2	2	116	81	98	0	0	0	0	1	1	0	0	2		1		1	0	0	1	1	0	2	1	2	1	2	2	4	0	0	19	65	74	15	0
0	0	89	M	1	34.105	0.77	1.32	0	62		3	3	3	3	138	72	95	0	0	0	0	4	1	1	0	3		1		1	0	1	2	2	0	3	2	3	2	3	2	4	0	0	25	86	97	15	0
0	0	68	F	1	22.244	0.76	5.05	0	42		0	0	0	0	137	74	100	0	0	0	0	2	0	1	0	0		0	0	0	0	0	0	0	0	0	0	0	0	0	0	5	0	0	14	92	104	15	0
0	0	56	F	1	25.64	1.03	5.82	2	46	1	1	1	1	1	123	66	99	0	0	0	2	5	1	0	0	1		0		1	0	0	1	1	0	1	1	1	0	1	1	4	0	0	16	75	85	15	0
0	0	70	M	1	32.548	2.79	2.83	0	42	1	1	1	2	1.33333	132	65	100	0	0	0	0	1	1	0	0	1		0		1	0	0	1	1	0	1	1	1	0	1	1	4	0	0	19	82	96	15	0
0	0	78	M	1	31.5123	3.07	5.72	0	65	3	3	2.5	3	2	196	34	94	0	0	0	0	1	0	0	1	2		0	0	0	1	1	2	2	0	2	2	2	2	1	1	5	0	0	8	57	91	15	0
0	0	55	M	1	23.4903	2.17	2.17	0	21	2	2	1	2	0.666667	121	77	97	0	0	0	0	3	0	1	1	0		0		0	0	0	0	0	0	0	0	0	0	0	0	4	0	0	10	73	84	15	0
0	0	49	M	1	22.1412	1.04	1.95	0	38		1	1	1	1	79	56	100	0	0	0	0	0	0	0	0	1		0		1	0	0	1	1	0	1	1	1	0	1	1	4	0	0	15	58	68	15	0
0	0	83	M	1	23.1867	0.77	0.77	0	59		2	2	2	2	133	97	97	0	0	0	0	9	0	1	1	2		1		1	0	0	1	1	0	2	1	2	1	2	2	4	0	0	25	82	93	15	0
0	0	58	M	1	25.7474	1.76	8.83	1	52	5	5	3.5	5	3.5	153	44	99	0	0	0	0	2	0	1	0	2		1	0	1	0	0	1	1	0	2	1	2	1	2	2	5	0	0	22	28	60	15	0
0	0	50	M	1	27.4121	1.45	3.47	0	64	1	1	1	1	1	110	63	98	0	0	0	0	1	1	0	0	1		0		1	0	0	1	1	0	1	1	1	0	1	1	4	0	0	14	64	74	15	0
0	0	78	M	1	28.9508	1.8	1.81	0	58	3	3	2	3	2	113	79	98	1	1	0	0	4	0	1	0	1		0		1	0	0	1	1	0	1	1	1	0	1	1	4	0	0	10	90	96	15	0
0	0	53	M	1	30.5241	0.57	1.74	0	25		1	1	1	1	113	63	94	1	0	0	0	1	0	0	0	1		0		1	0	0	1	1	0	1	1	1	0	1	1	4	0	0	9	67	76	15	0
0	0	56	M	1	26.8225	1.28	2.5	0	50	1	1	1	1	1	135	57	98	0	0	0	0	0	0	0	0	1		0		1	0	0	1	1	0	1	1	1	0	1	1	4	0	0	11	88	99	15	0
0	0	63	M	1	26.6436	4.07	4.07	0	66	0	2	1	3	1.5	100	61	100	0	0	0	0	2	0	1	0	2		0		2	0	0	2	2	0	2	2	2	0	2	2	4	1	1	24	65	74	15	0
0	0	74	F	1	22.8125	0.77	4.71	0	44		1	1	1	1	132	91	97	1	0	0	0	3	0	1	0	1				1	0		1	1	0	1	1	1	0	1	1	2	0	0	16	61	75	15	0
0	0	60	M	1	23.9237	1.52	3.41	0	33	0	1	0.5	1	0.5	115	103	100	0	0	0	0	0	0	0	0	1		0		1	0	0	1	1	0	1	1	1	0	1	1	4	0	0	12	85	92	15	0
0	0	43	F	1	21.027	2.95	2.95	0	26	1	1	1	1	1	145	102	98	0	0	0	0	0	0	0	0	1		0		1	0	0	1	1	0	1	1	1	0	1	1	4	0	0	13	69	78	15	0
0	0	48	M	1	39.1012	0.74	0.75	0	65		1	1	1	1	123	64	100	0	0	0	0	0	0	0	0	1		0		1	0	0	1	1	0	1	1	1	0	1	1	4	0	0	10	69	111	15	0
0	0	88	F	1	22.8466	4.09	5.15	0	79	1	1	1	1	1	123	52	100	0	0	1	0	4	0	1	1	1		0		1	0	0	1	1	0	1	1	1	0	1	1	4	0	0	21	96	102	15	0
0	0	37	F	1	27.0792	0.83	0.83	0	30		1	1	1	1	87	70	99	0	0	1	2	4	0	0	0	1		0	0	1	0	0	1	1	0	1	1	1	0	1	1	5	0	0	15	48	57	15	0
0	0	78	M	1	27.7575	0.78	1.91	0	43		1	1	1	1	134	85	98	0	0	0	0	0	0	0	0	1		0		1	0	0	1	1	0	1	1	1	0	1	1	4	0	0	24	59	75	15	0
0	0	80	F	1	28.3737	1.65	2.86	0	49	1	1	1	1	1	132	45	84	0	0	0	0	0	0	0	0	1		0		1	0	0	1	1	0	1	1	1	0	1	1	4	0	0	25	53	70	15	0
0	0	22	M	1	21.0776	4.74	8.74	0	58	7	7	5	7	5.4	148	162	100	0	0	0	0	0	0	0	0	3		0	2	1	0	0	1	1	0	3	3	1	2	3	3	5	0	0	22	82	98	15	0
0	0	63	M	1	26.4205	1.15	2.09	0	55	0	2	1	2	1	157	68	98	0	0	0	0	0	0	0	0	2		0		1	0	1	2	2	0	2	2	2	1	2	1	4	0	0	16	102	114	15	0
0	0	62	F	1	15.917	0.44	0.99	0	66		3	3	3	3	124	98	100	0	1	1	2	7	0	1	1	3	2	0		1	0	0	3	1	0	1	3	3	2	3	3	5	0	0				15	0
0	0	31	F	1	20.2868	1.68	1.68	0	27	5	5	2.5	5	2.5	180	65	70	0	0	0	0	0	0	0	0	0		0	0	0	0	0	0	0	0	0	0	0	0	0	0	5	0	0	16	88	113	15	0
0	0	84	F	1	45.6094	3.82	9.8	0	61	0	4	2	4	1.5	130	36	98	0	0	0	0	3	0	1	1	4		0	0	1	0	3	4	4	0	4	4	4	3	4	1	5	0	0	13	57	73	15	0
0	0	65	M	1	24.4078	1.64	2.83	0	29	0	1	0.5	1	0.5	115	75	99	0	0	0	0	0	0	0	0	1		0	0	1	0	0	1	1	0	1	1	1	0	1	1	5	0	0	18	65	81	15	0
0	0	88	F	1	22.7862	2.3	4.22	0	85	1	1	1	1	1	139	55	100	0	0	0	0	1	1	0	0	1		0		1	0	0	1	1	0	1	1	1	0	1	1	4	0	0	18	49	62	15	0
0	0	41	M	0	22.8906	0.75	0.75	0	25		0	0	0	0	155	53	100	0	0	0	0	0	0	0	0	0		0		0	0	0	0	0	0	0	0	0	0	0	0	4	0	0	15	86	95	15	0
0	0	28	F	1	21.6343	0.37	4.93	1	46		2	2	2	2	104	55	88	0	0	0	0	0	0	0	0	2		1		1	0	0	1	1	0	2	1	2	1	2	2	4	0	0	11	40	54	15	0
0	0	88	F	1	31.0744	1.98	1.98	0	89	1	2	1.5	2	1.5	112	45	98	0	0	0	0	1	0	0	1	2	1	0		1	0	0	2	1	0	1	2	2	1	2	2	5	0	0	19	33	61	15	0
0	0	28	M	1	23.3921	0.63	2.67	0	41		4	4	4	4	107	120	96	0	0	0	0	0	0	0	0	4		3		1	0		1	1	0	4	1	4	3	4	4	3	0	0	19	54	67	15	0
0	0	81	M	1	25.4581	0.09	9.17	3	70		2	2	2	2	146	97	89	0	0	0	2	4	0	0	0	2		0		1		1	2	2	0	2	2	2	1	2	1	3	0	0	12	69	96		0
0	0	80	F	1	31.5625	1.18	3.95	2	53	1	1	1	1	1	135	73	98	1	0	1	0	3	0	0	1	1		0		1	0	0	1	1	0	1	1	1	0	1	1	4	0	0	17	43	53	15	0
0	0	80	F	1	28.9062	0.62	4.54	0	81		4	4	4	4	124	98	87	0	0	0	0	1	0	0	1	4		0		1	0	3	4	4	0	4	4	4	3	4	1	4	0	0	19	97	104	15	0
0	0	73	F	1	24.1397	0.89	3.27	0	45		1	1	1	1	148	60	100	0	0	0	0	1	1	0	0	1		0		1	0	0	1	1	0	1	1	1	0	1	1	4	0	0	17	57	80	15	0
0	0	58	M	1	42.2667	1.35	3.17	0	35	1	1	1	1	1	164	74	98	0	0	0	0	0	0	0	0	1		0		1	0	0	1	1	0	1	1	1	0	1	1	4	0	0	21	100	115	15	0
0	0	72	M	1	31.5663	1.04	1.96	0	66	0	1	0.5	1	0.5	126	62	99	0	0	0	0	1	1	0	0	1		0		1	0	0	1	1	0	1	1	1	0	1	1	4	0	0	15	71	85	15	0
0	0	61	F	1	29.7211	1.83	3.81	0	63	1	1	1	1	1	141	137	99	0	0	0	0	0	0	0	0	1		0		1	0	0	1	1	0	1	1	1	0	1	1	4	0	0	20	103	111	15	0
0	0	46	F	1	27.3193	2.01	2.95	0	49	1	3	2	3	2	95	93	98	0	0	0	0	0	0	0	0	3		0		3	0	0	3	3	0	3	3	3	0	3	3	4	1	1	21	80	83	15	0
0	0	57	F	1	34.0268	1.33	3.21	0	28	1	2	1.5	2	1.5	145	76	100	0	0	0	0	0	0	0	0	2		1		1	0	0	1	1	0	2	1	2	1	2	2	4	0	0	14	67	80	15	0
0	0	59	M	0	22.3913	0.7	0.7	0	78		4	4	4	4	171	102	98	0	0	0	2	11	0	1	1	4		0		0	0	4	4	4	0	4	4	4	4	4	0	4	0	0	19	85	105	15	0
0	0	39	M	1	36.1633	1.18	3.22	0	34	1	1	1	1	1	175	88	100	0	0	0	0	0	0	0	0	1		0		1	0	0	1	1	0	1	1	1	0	1	1	4	0	0	25	136	144	15	0
0	0	60	M	1	35.2355	0.91	2.88	0	36		1	1	1	1	122	76	94	0	0	0	0	0	0	0	0	1		0		1	0	0	1	1	0	1	1	1	0	1	1	4	0	0	23	78	100	15	0
0	0	74	F	1	31.5137	3.08	8.87	5	63	1	1	1	1	0.75	129	93	98	0	0	0	0	0	0	0	0	1		0		1	0	0	1	1	0	1	1	1	0	1	1	4	0	0	21	55	71	15	0
0	0	42	M	1	31.6667	2.42	2.42	0	35	0	1	0.5	1	0.333333	146	78	95	0	0	0	0	0	0	0	0	1		0		1	0	0	1	1	0	1	1	1	0	1	1	4	0	0	16	90	98	15	0
0	0	63	F	1	40.3516	0.2	2.73	1	22		0	0	0	0	130	85	96	0	0	0	0	1	0	0	0	0				0	0		0	0	0	0	0	0	0	0	0	2	0	0	16	89	99	15	0
1	1	74	M	1	23.1142	0.26	0.26	0	89		6	6	6	6	154	88	95	0	0	1	0	3	1	0	0	6				2	4		6	6	0	6	6	6	4	2	6	2	1	1	17	56	57	5	0
0	0	67	M	1	30.173	0.47	3.35	0	38		1	1	1	1	132	88	99	0	0	0	0	2	1	0	0	1		0		1	0	0	1	1	0	1	1	1	0	1	1	4	0	0	15	74	87	15	0
0	0	85	M	1	27.4286	0.85	2.77	0	52		1	1	1	1	97	102	98	0	0	0	0	2	1	0	1	1		0		1	0	0	1	1	0	1	1	1	0	1	1	4	0	0	20	59	69	15	0
0	0	68	M	1	33.6312	3.43	4.23	0	38	2	2	1.5	2	1.25	146	69	96	0	0	0	0	1	1	0	0	1		1	0	0	0	0	0	0	0	1	0	1	1	1	1	5	0	0	11	85	100	15	0
0	0	72	F	1	19.6768	1.85	1.86	0	62	1	1	1	1	1	115	98	99	0	0	0	0	3	1	1	0	1		0		1	0	0	1	1	0	1	1	1	0	1	1	4	0	0	20	51	68	15	0
0	0	77	M	1	27.6817	1.11	12.11	8	72	1	2	1.5	2	1.5	123	112	95	0	0	0	0	3	1	1	0	2		0		1	0	1	2	2	0	2	2	2	1	2	1	4	0	0	14	42	64	15	0
0	0	73	F	1	28.2298	1.02	5.13	0	51		1	1	1	1	119	78	99	0	0	0	0	0	0	0	0	1		0		1	0	0	1	1	0	1	1	1	0	1	1	4	0	0	16	116	132	15	0
0	1	88	F	1	22.3517	4.64	4.81	0	55	4	4	2.5	6	3.6	132	63	90	0	0	0	0	0	0	0	0	1		0		1	0	0	1	1	0	1	1	1	0	1	1	4	0	0	22	79	91	15	0
0	0	58	M	1	35.4146	1.07	2.31	0	34	0	3	1.5	3	1.5	140	78	98	0	0	0	0	0	0	0	0	3		1		1	0	1	2	2	0	3	2	3	2	3	2	4	0	0	20	74	87	15	0
0	0	64	F	1	0	1.2	1.2	0	53	0	4	2	4	2	138	59	99	0	0	0	0	2	1	0	1	4		0	0	1	0	3	4	4	0	4	4	4	3	4	1	5	0	0	20	57	78	15	0
0	0	75	M	1	24.8107	1.02	1.02	0	56		1	1	1	1	133	54	99	0	0	0	0	0	0	0	0	1		0		1	0	0	1	1	0	1	1	1	0	1	1	4	0	0	18	53	69	15	0
0	0	91	M	0	28.0401	3.56	47.47	6	84	9	10	9.5	10	7.75	111	88	87	1	1	0	2	5	0	0	1	10	3	2		1	1	3	8	5	0	7	8	10	9	9	7	5	0	0	18	60	66	14	0
0	0	77	M	1	24.8144	2.44	4.23	0	48	1	1	1	1	0.666667	158	52	99	0	0	0	0	0	0	0	0	1		0	0	1	0	0	1	1	0	1	1	1	0	1	1	5	0	0	16	79	98	15	0
0	0	65	F	1	20.8456	2.14	3.17	0	51	2	2	2	2	2	122	80	95	0	0	0	0	1	0	0	0	2		1		1	0	0	1	1	0	2	1	2	1	2	2	4	0	0	11	65	72	15	0
0	0	88	F	1	24.2991	0.95	6.23	3	65		1	1	1	1	103	76	100	1	0	0	0	1	0	0	0	1		0		1	0	0	1	1	0	1	1	1	0	1	1	4	0	0	15	74	80	15	0
0	0	80	M	1	32.6048	0.22	7.2	0	74		2	2	2	2	157	70	98	0	0	0	0	2	1	0	1	2		0		1	0	1	2	2	0	2	2	2	1	2	1	4	0	0	16	76	106	15	0
0	0	62	M	1	26.7755	1.32	1.32	0	52	0	1	0.5	1	0.5	157	64	95	0	0	1	0	1	0	0	0	1			0	1	0	0	1	1	0	1	1	1	0	1	1	4	0	0	15	90	106	15	0
0	0	86	F	1	30.52	1.13	7	0	70	1	1	1	1	1	153	92	100	1	0	0	0	2	1	0	0	1		0		1	0	0	1	1	0	1	1	1	0	1	1	4	0	0	17	60	79	15	0
0	0	71	M	1	28.642	0.11	7.22	2	81		4	4	4	4	156	108	96	1	0	0	0	1	0	0	0	4	0	0	0	0	0	4	4	4	1	4	4	4	4	4	0	6	0	0	25	84	103	15	0
0	0	51	F	1	23.6915	0.89	4.83	1	31		1	1	1	1	100	49	100	0	0	0	0	0	0	0	0	1		0	0	1	0	0	1	1	0	1	1	1	0	1	1	5	0	0	13	57	66	15	0
0	0	60	F	1	0	1.88	2.86	0	53	1	2	1.5	2	1.5	122	84	100	0	0	0	0	0	0	0	0	2	0	0		1	1	0	2	2	0	2	2	2	1	1	2	5	0	0				14	0
0	0	47	M	1	28.6612	2.07	2.08	0	34	1	1	1	1	1	141	67	99	0	0	0	0	0	0	0	0	1		0		1	0	0	1	1	0	1	1	1	0	1	1	4	0	0	14	79	94	15	0
0	0	60	M	1	32.2156	2.08	2.08	0	48	0	1	0.5	1	0.5	117	106	96	0	0	0	0	2	0	1	0	1		0		1	0	0	1	1	0	1	1	1	0	1	1	4	0	0	22	67	78	15	0
0	0	46	F	1	24.8728	1.94	7.47	2	35	1	1	1	1	1	119	62	99	0	0	0	0	0	0	0	0	1		0		1	0	0	1	1	0	1	1	1	0	1	1	4	0	0	18	71	81	15	0
0	0	72	F	1	31.8817	3.21	3.21	0	70	4	4	2.5	4	1.75	132	67	96	0	0	0	0	0	0	0	0	1		0		1	0	0	1	1	0	1	1	1	0	1	1	4	0	0	15	68	81	15	0
0	0	86	M	1	26.7627	2.01	2.01	0	79	1	2	1.5	2	1.5	168	36	100	0	0	0	0	0	0	0	0	2		0		1	0	1	2	2	0	2	2	2	1	2	1	4	0	0	9	47	80	15	0
0	0	34	M	1	37.2428	0.05	2.11	0	15				0	0	126	104	100	0	0	0	0	0	0	0	0	0				0			0	0	0	0	0	0	0	0	0	1	0	0	9	70	82	15	0
0	0	91	F	1		1.36	9.04	6	81	5	6	5.5	6	5.5	96	123	87	0	1	0	0	3	0	0	1	6	3	0		1	1	1	6	3	0	3	6	6	5	5	5	5	0	0	27	56	66	14	0
0	0	42	F	1	44.7405	1.76	1.76	0	41	1	1	1	1	1	98	76	98	0	0	0	0	0	0	0	0	1		0		1	0	0	1	1	0	1	1	1	0	1	1	4	0	0				15	0
0	0	43	M	1	29.8685	1.16	3.1	0	16	0	0	0	1	0.5	112	77	99	0	0	0	0	0	0	0	0	1		0		1	0	0	1	1	0	1	1	1	0	1	1	4	0	0	19	78	86	15	0
0	0	50	M	1	34.331	3.1	3.1	0	36	2	2	2	2	1.5	122	84	100	0	0	0	0	0	0	0	0	2		0		1	0	1	2	2	0	2	2	2	1	2	1	4	0	0	15	69	77	15	0
0	0	46	M	1	24.4898	1.17	1.18	0	27	4	4	2.5	4	2.5	118	79	85	0	0	0	0	0	0	0	0	1		0		1	0	0	1	1	0	1	1	1	0	1	1	4	0	0	17	71	83	15	0
0	0	59	M	1	33.6901	1.09	1.1	0	36		1	1	1	1	112	63	95	0	0	0	0	1	1	0	0	1		0		1	0	0	1	1	0	1	1	1	0	1	1	4	0	0	20	68	84	15	0
0	0	58	M	1	28.1372	3.03	4.2	0	30	1	3	2	3	1.66667	142	69	99	0	0	0	0	0	0	0	0	3	2	0		1	0	0	3	1	0	1	3	3	2	3	3	5	0	0	20	83	98	15	0
0	0	68	M	1	32.5103	1.26	2.35	0	53	0	2	1	2	1	161	84	96	1	0	0	0	2	1	0	0	2		1		1	0	0	1	1	0	2	1	2	1	2	2	4	0	0	13	89	102	15	0
0	0	47	M	1	43.3629	1.78	3.14	0	48	1	1	1	1	1	69	89	99	0	0	0	2	4	1	0	1	1		0		1	0	0	1	1	0	1	1	1	0	1	1	4	0	0	14	35	43	15	0
0	0	63	M	1	20.8307	1.06	2.12	0	29	0	1	0.5	1	0.5	125	71	96	0	0	0	0	0	0	0	0	1		0		1	0	0	1	1	0	1	1	1	0	1	1	4	0	0	20	96	107	15	0
0	0	42	M	1	26.9399	2.33	3.48	0	18	0	1	0.5	1	0.333333	107	78	97	0	0	0	0	0	0	0	0	1		0		1	0	0	1	1	0	1	1	1	0	1	1	4	0	0	12	60	71	15	0
0	0	49	M	1	31.5256	1.02	4.33	0	51	0	2	1	2	1	179	91	99	0	0	0	0	0	0	0	0	2		0		1	0	1	2	2	0	2	2	2	1	2	1	4	0	0	20	115	128	15	0
0	0	81	M	1	23.2224	2.02	2.02	0	45	2	2	2	2	2	147	91	89	1	0	0	0	4	1	1	0	2		1		1	0	0	1	1	0	2	1	2	1	2	2	4	0	0	20	79	96	15	0
0	0	92	F	1	28.0541	3.81	3.82	0	70	1	2	1.5	2	1.5	146	38	97	0	0	0	0	3	1	1	0	2		0		1	0	1	2	2	0	2	2	2	1	2	1	4	0	0	23	89	98	15	0
0	0	49	M	1	29.5216	1.7	2.85	0	25	0	1	0.5	1	0.5	137	58	84	0	0	0	0	0	0	0	0	1		0		1	0	0	1	1	0	1	1	1	0	1	1	4	0	0	13	72	82	15	0
0	0	50	F	1	22.7732	1.56	2.61	0	57	1	5	3	5	3	129	80	91	0	0	0	0	1	0	0	0	5		1		1	0	3	4	4	0	5	4	5	4	5	2	4	0	0	19	89	98	15	0
0	0	47	M	1	36.5714	2.7	4.88	0	21	0	1	0.5	1	0.666667	101	63	100	0	0	0	0	0	0	0	0	1		0		1	0	0	1	1	0	1	1	1	0	1	1	4	0	0	15	78	83	15	0
0	0	47	M	1	25.7623	0.86	6.94	0	49		1	1	1	1	126	56	99	0	0	0	0	0	0	0	0	1		0	0	1	0	0	1	1	0	1	1	1	0	1	1	5	0	0	15	54	71	15	0
0	0	46	M	1	19.3134	1.22	1.22	0	27	0	1	0.5	1	0.5	117	84	99	0	0	0	0	0	0	0	0	1		0	0	1	0	0	1	1	0	1	1	1	0	1	1	5	0	0	12	78	88	15	0
0	0	18	M	1	25.6677	0.93	1.41	0	53		2	2	2	2	113	144	82	0	0	0	0	1	0	0	1	2			0	1	1	0	2	2	0	2	2	2	1	1	2	4	0	0	18	55	69	14	0
0	0	40	M	1	32.8306	0.86	18.25	11	48		1	1	1	1	120	117	96	0	0	0	0	3	1	1	0	1		0		1	0	0	1	1	0	1	1	1	0	1	1	4	0	0	15	64	76	15	0
0	0	81	M	1	25.6519	1.03	1.61	0	54		3	3	3	3	111	71	98	1	0	0	0	1	0	0	0	3		1		1	0	1	2	2	0	3	2	3	2	3	2	4	0	0	14	80	88	15	0
0	0	69	F	1	24.2764	1.76	2.88	0	65	1	1	1	1	1	119	85	99	0	0	0	0	1	1	0	0	1		0		1	0	0	1	1	0	1	1	1	0	1	1	4	0	0	17	71	84	15	0
0	0	50	M	1	26.3653	2.73	2.73	0	22	4	4	2.5	4	2	89	100	100	0	0	0	0	0	0	0	0	1		0		1	0	0	1	1	0	1	1	1	0	1	1	4	0	0	22	116	123	15	0
0	0	55	M	1		0.38	1.29	0	20		1	1	1	1	126	101	95	0	0	0	0	0	0	0	0	1		0		1	0		1	1	0	1	1	1	0	1	1	3	0	0	15	66	80	15	0
0	0	78	F	1	26.2708	4.21	6.33	0	63	1	1	1	1	0.8	117	91	95	1	0	1	0	5	1	0	0	1		0		1	0	0	1	1	0	1	1	1	0	1	1	4	0	0	15	51	68	15	0
0	0	51	M	1	28.5108	2.75	2.75	0	44	1	1	1	1	1	145	79	97	0	0	0	0	0	0	0	0	1		0		1	0	0	1	1	0	1	1	1	0	1	1	4	0	0	15	84	99	15	0
0	0	43	F	1	29.9809	4.03	19.84	5	63	8	8	6	8	4.8	125	47	99	1	0	0	0	3	1	0	1	4		0		1	0	3	4	4	0	4	4	4	3	4	1	4	0	0	14	54	80	13	0
0	0	71	F	1	32.7186	0.38	1.54	0	52		4	4	4	4	142	85	98	0	0	0	0	2	0	0	1	4		0	0	1	0	3	4	4	0	4	4	4	3	4	1	5	0	0	24	59	77	15	0
0	0	52	M	1	28.4055	0.75	12.45	0	25		1	1	1	1	110	81	98	0	0	0	0	1	1	0	0	1		1	0	0	0	0	0	0	0	1	0	1	1	1	1	5	0	0	11	81	88	15	0
0	0	78	M	1	31.3536	1.81	2.87	0	68	0	1	0.5	1	0.5	129	76	97	0	0	0	0	9	1	1	0	1		0		1	0	0	1	1	0	1	1	1	0	1	1	4	0	0	26	59	75	15	0
0	0	23	F	1	33.3823	1.98	1.98	0	32	2	2	1	2	1	125	81	92	0	0	1	0	1	0	0	0	0		0		0	0	0	0	0	0	0	0	0	0	0	0	4	0	0	13	82	93	15	0
0	0	66	M	1	33.9674	1.07	3.45	2	47		1	1	1	1	142	51	95	0	0	0	0	1	1	0	0	1		0		1	0	0	1	1	0	1	1	1	0	1	1	4	0	0	17	67	86	15	0
0	0	67	M	1	31.5115	1.98	3.08	0	44	0	1	0.5	1	0.5	117	78	94	0	0	0	0	0	0	0	0	1		0		1	0	0	1	1	0	1	1	1	0	1	1	4	0	0	16	62	77	15	0
0	0	84	F	1	16.9922	1.22	13.19	2	70	5	5	4	5	4	99	125	94	0	0	1	0	2	0	0	1	3		0		1	1	1	3	3	0	3	3	3	2	2	2	4	0	0	21	64	72	14	0
0	0	48	F	0	23.9844	3.16	3.16	0	39	1	1	1	1	1	93	76	99	0	0	0	0	1	0	0	0	1		0		1	0	0	1	1	0	1	1	1	0	1	1	4	0	0	15	58	67	15	0
0	0	75	F	1	56.5158	1.97	12.98	7	45	0	1	0.5	1	0.5	113	75	99	0	0	0	0	2	0	1	0	1		0	0	1	0	0	1	1	0	1	1	1	0	1	1	5	0	0	25	53	82	15	0
0	0	49	M	1	24.2908	1.01	5.09	0	40		1	1	1	1	101	53	98	0	0	0	0	1	1	0	0	1		0		1	0	0	1	1	0	1	1	1	0	1	1	4	0	0	14	70	78	15	0
0	0	79	M	1	23.9995	0.5	1.13	0	37		1	1	1	1	157	80	100	0	0	0	0	0	0	0	0	1		0		1	0	0	1	1	0	1	1	1	0	1	1	4	0	0	18	87	107	15	0
0	0	58	M	1	28.7963	0.96	3.15	0	29		1	1	1	1	118	87	91	0	0	0	0	0	0	0	0	1		0		1	0	0	1	1	0	1	1	1	0	1	1	4	0	0	22	69	77	15	0
0	0	32	M	1	28.2933	0.06	2.16	0	32				1	1	126	94	98	0	0	0	0	0	0	0	0	1				1			1	1	0	1	1	1	0	1	1	1	0	0	21	81	91		0
0	0	49	M	1	33.8425	1.89	2.95	0	28	1	1	1	1	1	133	60	100	0	0	0	0	0	0	0	0	1		0		1	0	0	1	1	0	1	1	1	0	1	1	4	0	0	18	78	90	15	0
0	0	60	M	0	27.7131	0.4	12.44	0	90		11	11	11	11	163	97	100	0	0	0	0	0	0	0	0	11	3	0	0	3	4	1	11	8	1	8	11	11	8	7	10	6	1	2	21	66	80	5	0
0	0	60	M	0		0.25	0.25	0	16		0	0	1	1	130	55	99	0	0	0	0	0	0	0	0	1				1			1	1	0	1	1	1	0	1	1	1	0	0	15	92	104	15	0
0	0	56	M	1	22.4059	0.3	0.3	0	11		0	0	1	1	133	81	100	0	0	0	0	0	0	0	0	1				1	0		1	1	0	1	1	1	0	1	1	2	0	0	15	68	76	15	0
0	0	82	M	1	31.2488	0.85	10.92	4	57		2	2	2	2	84	60	92	0	0	0	0	0	0	0	0	2		1		1	0	0	1	1	0	2	1	2	1	2	2	4	0	0	16	90	97	15	0
0	0	65	M	0	23.2526	0.91	2.92	0	35		1	1	1	1	147	80	94	0	0	0	0	1	0	0	0	1		0		1	0	0	1	1	0	1	1	1	0	1	1	4	0	0	13	81	89	15	0
0	0	60	M	1	26.5888	1.97	7.03	0	40	1	1	1	1	1	147	79	99	1	0	0	0	1	0	0	0	1		0		1	0	0	1	1	0	1	1	1	0	1	1	4	0	0	14	67	88	15	0
0	0	70	M	1	32.9507	0.98	2.96	0	66		1	1	1	1	96	59	95	0	0	0	0	0	0	0	0	1		0		1	0	0	1	1	0	1	1	1	0	1	1	4	0	0	17	54	64	15	0
0	0	44	M	1	25.5347	1.67	1.67	0	56	0	1	0.5	1	0.5	121	62	100	0	0	0	0	0	0	0	0	1		0	0	1	0	0	1	1	0	1	1	1	0	1	1	5	0	0	19	71	83	15	0
0	0	82	F	1	22.192	0.73	1.88	0	66		2	2	2	2	169	43	98	0	0	0	0	0	0	0	0	2		1		1	0	0	1	1	0	2	1	2	1	2	2	4	0	0	10	60	88	15	0
0	0	79	F	1	28.0237	1.15	1.16	0	52	1	2	1.5	2	1.5	138	64	100	0	0	0	2	4	0	1	0	2				1	0	1	2	2	0	2	2	2	1	2	1	3	0	0	18	59	79	15	0
0	0	82	M	1	29.1241	1.31	4.05	0	62	1	3	2	3	2	140	84	99	0	0	0	2	3	1	0	0	3		2		1	0	0	1	1	0	3	1	3	2	3	3	4	0	0	11	61	66	15	0
0	0	55	M	1	29.0925	1.65	2.81	0	34	2	2	1.5	2	1.5	117	95	100	0	0	0	0	0	0	0	0	1		0		1	0	0	1	1	0	1	1	1	0	1	1	4	0	0	18	76	90	15	0
0	0	54	F	1	27.2498	1.28	1.29	0	39	1	1	1	1	1	125	99	100	0	0	0	0	0	0	0	0	1		0		1	0	0	1	1	0	1	1	1	0	1	1	4	0	0	24	69	81	15	0
0	0	70	F	1	30.2222	1.03	1.04	0	46		1	1	1	1	186	58	84	0	0	0	0	0	0	0	0	1		0		1	0	0	1	1	0	1	1	1	0	1	1	4	0	0	13	62	94	15	0
0	0	76	M	1	30.3673	0.77	0.77	0	47		2	2	2	2	159	83	97	1	0	1	0	4	1	0	1	2		0		1	0	1	2	2	0	2	2	2	1	2	1	4	0	0	15	58	73	15	0
0	0	61	M	1	28.3671	0.79	2.96	0	33		0	0	0	0	133	69	100	0	0	0	0	0	0	0	0	0		0		0	0	0	0	0	0	0	0	0	0	0	0	4	0	0	18	81	102	15	0
0	0	74	M	0	43.459	2.18	4.03	0	58	2	2	2	2	1.66667	98	75	97	0	0	0	0	2	1	0	0	2		0		1	0	1	2	2	0	2	2	2	1	2	1	4	0	0	20	61	69	15	0
0	0	76	F	1		0.07	1.08	0	43		0	0	0	0	145	74	88	0	0	0	0	1	0	0	1	0				0			0	0	0	0	0	0	0	0	0	1	0	0					0
0	0	68	M	1	37.3457	1.27	2.16	0	55	0	1	0.5	1	0.5	129	56	95	0	0	0	0	0	0	0	0	1		0	0	1	0	0	1	1	0	1	1	1	0	1	1	5	0	0	14	71	84	15	0
0	0	82	F	1	22.4323	0.65	2.22	0	43		2	2	2	2	127	62	92	0	0	0	0	0	0	0	0	2		1		1	0	0	1	1	0	2	1	2	1	2	2	4	0	0	13	54	72	15	0
0	0	45	F	1	62.6959	0.86	1.75	0	38		1	1	1	1	139	114	96	1	0	0	0	2	1	0	0	1		0		1	0	0	1	1	0	1	1	1	0	1	1	4	0	0	19	90	106	15	0
0	0	88	M	1	24.0327	2.59	2.59	0	77	2	2	2	4	2.66667	146	56	100	0	0	0	0	2	0	1	0	2		0	0	1	0	1	2	2	0	2	2	2	1	2	1	5	0	0	17	56	68	15	0
0	0	55	M	1	24.392	1.79	2.9	0	31	1	1	1	1	1	111	73	96	0	0	0	0	0	0	0	0	1		0	0	1	0	0	1	1	0	1	1	1	0	1	1	5	0	0	13	62	70	15	0
0	0	77	F	1	30.9404	0.96	3.56	1	51		2	2	2	2	104	78	95	0	0	0	0	2	0	1	0	2		1		1	0	0	1	1	0	2	1	2	1	2	2	4	0	0	23	50	62	15	0
0	0	40	F	1	22.8762	0.76	2.97	0	33		1	1	1	1	128	74	100	0	0	0	0	4	1	0	1	1		0		1	0	0	1	1	0	1	1	1	0	1	1	4	0	0	13	75	89	15	0
0	0	55	M	1	42.6561	0.19	1.57	0	20		0	0	0	0	133	64	98	0	0	0	0	1	1	0	0	0				0	0		0	0	0	0	0	0	0	0	0	2	0	0	22	79	92	15	0
0	0	24	F	1	35.8824	2.04	2.04	0	36	1	2	1.5	2	1.5	124	93	99	0	0	0	0	0	0	0	0	2		0		2	0	0	2	2	0	2	2	2	0	2	2	4	1	1	20	70	75	15	0
0	0	79	M	1	28.5232	2.6	2.62	0	46	1	1	1	1	0.666667	123	72	97	0	0	0	0	0	0	0	0	1		0		1	0	0	1	1	0	1	1	1	0	1	1	4	0	0	20	75	90	15	0
0	0	37	M	1	33.5765	1.52	9.17	0	34	1	1	1	1	1	157	68	97	0	0	0	0	0	0	0	0	1		0		1	0	0	1	1	0	1	1	1	0	1	1	4	0	0	24	51	72	15	0
0	1	74	F	1	21.0303	0.43	17.43	7	47		1	1	1	1	136	79	93	0	0	1	0	3	0	0	1	1				1	0		1	1	0	1	1	1	0	1	1	2	0	0	16	78	98	15	0
0	0	42	M	1	26.7903	1.39	2.49	0	15	0	2	1	2	0.5	111	66	98	0	0	0	0	0	0	0	0	1		0		1	0	0	1	1	0	1	1	1	0	1	1	4	0	0	15	73	81	15	0
0	0	81	M	1	24.6097	0.39	1.35	0	58		0	0	0	0	139	79	97	0	0	0	0	2	0	1	0	0		0		0	0	0	0	0	0	0	0	0	0	0	0	4	0	0	28	88	102	15	0
0	0	35	F	1	25.3935	0.79	0.79	0	46		1	1	1	1	126	137	98	0	0	0	0	2	0	1	0	1		0		1	0	0	1	1	0	1	1	1	0	1	1	4	0	0	28	76	85	15	0
0	0	84	M	1	23.6136	0.71	1.01	0	53		2	2	2	2	84	61	98	0	0	0	0	1	1	0	0	2		0		1	0	1	2	2	0	2	2	2	1	2	1	4	0	0	18	61	77	15	0
0	0	77	F	1	25.5859	1.82	4.88	0	53	2	2	2	2	2	118	68	100	1	0	0	0	1	0	0	0	2		1		1	0	0	1	1	0	2	1	2	1	2	2	4	0	0	19	79	91	15	0
0	0	82	F	1	29.0073	2.37	6.04	1	60	1	2	1.5	2	1	97	162	92	0	0	0	0	0	0	0	0	2		1		1	0	0	1	1	0	2	1	2	1	2	2	4	0	0	12	89	107	15	0
0	0	19	F	1	27.7871	1.23	13.98	3	22	0	1	0.5	1	0.5	140	87	99	0	0	0	0	1	0	0	1	1		0		1	0	0	1	1	0	1	1	1	0	1	1	4	0	0	17	62	76	15	0
0	0	51	F	1	37.6542	2.11	2.11	0	30	1	1	1	1	1	124	69	99	0	0	0	0	0	0	0	0	1		0		1	0	0	1	1	0	1	1	1	0	1	1	4	0	0	18	72	82	15	0
0	0	80	M	1	28.5168	0.82	2.7	0	46		1	1	1	1	153	62	93	0	0	1	0	1	0	0	0	1		0		1	0	0	1	1	0	1	1	1	0	1	1	4	0	0	15	74	94	15	0
0	0	87	M	1	22.2026	3.24	3.24	0	68	2	2	1.5	2	1.33333	127	49	95	1	0	0	0	1	0	0	0	1		0		1	0	0	1	1	0	1	1	1	0	1	1	4	0	0	14	73	95	15	0
0	0	59	M	1	36.2899	2.09	4.18	0	27	1	1	1	1	1	159	93	100	0	0	0	0	0	0	0	0	1		0		1	0	0	1	1	0	1	1	1	0	1	1	4	0	0	15	96	110	15	0
0	0	37	F	1	24.4531	2.42	2.42	0	37	2	2	2	2	1.66667	103	77	80	0	0	0	0	0	0	0	0	2		1		1	0	0	1	1	0	2	1	2	1	2	2	4	0	0	13	55	67	15	0
0	0	82	F	1	29.397	1	4.3	1	48		1	1	1	1	185	80	99	0	0	0	0	0	0	0	0	1		0		1	0	0	1	1	0	1	1	1	0	1	1	4	0	0	19	64	97	15	0
0	0	58	M	1	33.1961	0.95	2.89	0	31		1	1	2	2	125	96	100	0	0	0	0	0	0	0	0	2		1	0	1	0	0	1	1	0	2	1	2	1	2	2	5	0	0	22	78	87	15	0
0	0	50	M	0	30.2448	0.28	0.3	0	25		0	0	0	0	99	69	97	0	0	0	0	0	0	0	0	0		0	0	0	0	0	0	0	0	0	0	0	0	0	0	5	0	0	20	65	72	15	0
0	0	78	F	1	28.2206	1.26	2.12	0	35	0	0	0	0	0	136	62	100	0	0	0	0	0	0	0	0	0		0		0	0	0	0	0	0	0	0	0	0	0	0	4	0	0	15	70	89	15	0
0	0	82	M	1	32.557	2.04	7.01	3	59	2	2	2	2	2	105	87	100	0	0	1	0	6	1	1	0	2		0		1	0	1	2	2	0	2	2	2	1	2	1	4	0	0	27	48	63	15	0
0	0	76	M	1	33.7068	1.61	4.15	2	68	1	2	1.5	2	1.5	108	62	95	0	0	1	0	1	0	0	0	2		1		1	0	0	1	1	0	2	1	2	1	2	2	4	0	0	19	57	69	15	0
0	0	54	M	1	38.4654	1.03	2.12	0	41		1	1	1	1	110	65	100	0	0	0	0	0	0	0	0	1		0		1	0	0	1	1	0	1	1	1	0	1	1	4	0	0	15	75	82	15	0
0	0	76	F	1	27.0135	2.89	2.89	0	47	0	1	0.5	1	0.333333	157	58	75	0	0	0	0	0	0	0	0	1		0	0	1	0	0	1	1	0	1	1	1	0	1	1	5	0	0	13	74	88	15	0
0	0	69	M	1	38.2041	0.93	1.84	0	40		1	1	1	1	170	68	99	0	0	0	0	0	0	0	0	1		0		1	0	0	1	1	0	1	1	1	0	1	1	4	0	0	18	78	93	15	0
0	0	32	M	1	31.2809	0.05	1.75	0	0		0	0	0	0				0	0	0	0	0	0	0	0	0					0		0	0	0	0	0	0	0	0	0	1	0	0				15	0
0	0	65	M	1	29.2235	0.92	3.03	0	56		1	1	1	1	143	68	99	0	0	0	0	0	0	0	0	1		0		1	0	0	1	1	0	1	1	1	0	1	1	4	0	0	13	94	107	15	0
0	0	68	F	1	31.4272	1.18	4.94	0	44	3	3	3	3	3	125	94	91	1	0	1	0	3	1	0	0	3		2		1	0	0	1	1	0	3	1	3	2	3	3	4	0	0	27	65	80	15	0
0	0	75	F	1	24.7115	2.68	2.68	0	53	1	1	1	3	1.66667	145	73	99	0	0	0	0	0	0	0	0	1		0		1	0	0	1	1	0	1	1	1	0	1	1	4	0	0	19	54	68	15	0
0	0	78	F	1	28.9811	1.19	7.62	0	74	1	1	1	1	1	157	103	88	0	0	1	0	9	0	1	0	1		0		1	0	0	1	1	0	1	1	1	0	1	1	4	0	0	26	68	88	15	0
0	0	94	F	1	22.4793	1.88	4.91	0	74	3	3	3	3	3	170	54	97	0	0	0	0	0	0	0	0	3		1		1	1	0	2	2	0	3	2	3	2	2	3	4	0	0	27	50	80	14	0
0	0	44	M	1	24.4444	2.33	2.33	0	21	0	0	0	1	0.333333	133	67	96	0	0	0	0	0	0	0	0	1				1	0		1	1	0	1	1	1	0	1	1	2	0	0				15	0
0	0	72	M	1	25.3745	1.01	1.02	0	45		2	2	2	2	108	51	96	0	0	0	0	2	0	1	0	2		1		1	0	0	1	1	0	2	1	2	1	2	2	4	0	0	12	60	72	15	0
0	0	67	F	1	27.5849	2.04	2.94	0	56	0	1	0.5	1	0.333333	136	70	99	0	0	0	0	0	0	0	0	1		0		1	0	0	1	1	0	1	1	1	0	1	1	4	0	0	16	78	92	15	0
0	0	67	M	1	36.6782	0.97	0.97	0	58		2	2	2	2	89	56	91	0	0	0	0	0	0	0	0	2		0		1	0	1	2	2	0	2	2	2	1	2	1	4	0	0	17	58	65	15	0
0	0	92	M	1	30.2367	2.97	2.97	0	58	2	2	2	2	2	142	60	96	1	0	0	0	1	0	0	0	2		1		1	0	0	1	1	0	2	1	2	1	2	2	4	0	0	16	72	88	15	0
0	0	46	F	1	43.737	0.68	1.81	0	39		2	2	2	2	161	91	95	0	0	1	0	1	0	0	0	2		0	0	0	2	0	2	2	0	2	2	2	2	0	2	5	0	0	25	105	119	12	0
0	0	92	M	1	25.5922	1.13	4.2	0	72	1	1	1	1	1	155	69	97	0	0	0	0	0	0	0	0	1		0		1	0	0	1	1	0	1	1	1	0	1	1	4	0	0	11	74	96	15	0
0	0	50	M	1	30.4279	2.54	2.54	0	58	0	2	1	2	1	169	93	100	0	0	0	0	1	1	0	0	2	1	0		1	0	0	2	1	0	1	2	2	1	2	2	5	0	0	17	92	110	15	1
0	0	40	M	1	29.0741	2.86	2.86	0	32	2	2	1.5	3	2	128	76	82	0	0	0	0	0	0	0	0	1		1		0	0	0	0	0	0	1	0	1	1	1	1	4	0	0	15	74	87	15	0
0	0	81	M	1	25.2809	2.1	25.5	20	72	2	2	2	2	1.66667	97	75	96	1	1	0	0	6	1	1	0	2		0		1	1	0	2	2	0	2	2	2	1	1	2	4	0	0	18	55	68	13	0
0	0	74	F	1	19.7373	0.84	2.78	0	55		1	1	1	1	120	40	99	0	0	0	0	1	0	0	0	1		0	0	1	0	0	1	1	0	1	1	1	0	1	1	5	0	0	11	59	70	15	0
0	0	78	F	1	20.9979	0.64	2.41	0	50		1	1	1	1	102	54	100	0	0	0	0	2	0	1	0	1		0		1	0	0	1	1	0	1	1	1	0	1	1	4	0	0	17	57	68	15	0
0	0	73	M	1	25.0278	1.48	3.72	1	37	2	2	1.5	2	1.5	153	76	99	0	0	0	0	0	0	0	0	1		0		1	0	0	1	1	0	1	1	1	0	1	1	4	0	0	17	48	66	15	0
0	0	54	M	1	42.2776	1.05	1.05	0	57		1	1	1	1	154	86	99	0	0	0	0	1	1	0	0	1		0		1	0	0	1	1	0	1	1	1	0	1	1	4	0	0	22	72	91	15	0
0	0	38	M	1	26.6655	1.98	2.38	0	32	0	1	0.5	1	0.5	131	63	97	0	0	0	0	0	0	0	0	1		0		1	0	0	1	1	0	1	1	1	0	1	1	4	0	0	16	77	89	15	0
0	0	25	F	1	23.1548	5.98	5.99	0	40	1	1	1	1	1	105	72	89	0	0	0	0	1	0	0	0	1		0	0	1	0	0	1	1	0	1	1	1	0	1	1	5	0	0	17	50	61	15	0
0	0	62	M	1	30.2425	1.06	1.37	0	47		1	1	1	1	108	66	99	0	0	0	0	0	0	0	0	1		0		1	0	0	1	1	0	1	1	1	0	1	1	4	0	0	13	85	98	15	0
0	0	79	M	1	25.4848	0.85	3.81	1	76		5	5	5	5	105	75	91	0	0	0	0	1	0	0	0	5		0		1	1	3	5	5	0	5	5	5	4	4	2	4	0	0	19	56	68	14	0
0	0	54	M	1	25.9259	1.41	5.43	0	45	4	4	2.5	4	2.5	138	74	100	0	0	1	0	5	1	1	0	1		0		1	0	0	1	1	0	1	1	1	0	1	1	4	0	0	10	76	90	15	0
0	0	60	M	1	21.0987	3	4.42	0	55	2	2	1.5	2	1.66667	141	53	99	0	0	1	0	1	0	0	0	1		0		1	0	0	1	1	0	1	1	1	0	1	1	4	0	0	10	61	73	15	1
0	0	39	F	1	33.737	1.02	2.18	0	23		1	1	1	1	125	65	100	0	0	0	0	0	0	0	0	1		0		1	0	0	1	1	0	1	1	1	0	1	1	4	0	0	16	77	189	15	0
0	0	78	M	1	23.9347	0.36	1.35	0	35		0	0	0	0	144	75	97	0	0	0	0	1	1	0	0	0		0		0	0	0	0	0	0	0	0	0	0	0	0	4	0	0	19	75	91	15	0
0	0	71	M	1	23.6154	1.07	1.17	0	64		3	3	3	3	112	58	97	0	0	0	2	6	1	0	1	3		1		1	0	1	2	2	0	3	2	3	2	3	2	4	0	0	16	77	92	15	0
0	0	55	M	1	30.4171	1.02	3	0	39		0	0	0	0	126	60	99	1	0	0	0	1	0	0	0	0		0		0	0	0	0	0	0	0	0	0	0	0	0	4	0	0	7	57	79	15	0
0	0	48	F	1	34.0895	0.84	11.45	0	38		1	1	1	1	119	89	100	0	0	1	0	1	0	0	0	1		0	0	1	0	0	1	1	0	1	1	1	0	1	1	5	0	0	15	66	82	15	0
0	0	58	M	1	29.0688	1.33	1.33	0	43	0	0	0	0	0	151	62	99	0	0	0	0	0	0	0	0	0		0	0	0	0	0	0	0	0	0	0	0	0	0	0	5	0	0	14	90	107	15	0
0	0	71	M	1	27.716	2.21	2.21	0	64	2	3	2.5	3	1.66667	182	55	99	0	0	0	0	3	1	1	0	3		1	0	1	0	1	2	2	0	3	2	3	2	3	2	5	0	0	14	71	93	15	0
0	0	60	M	1	26.8406	0.94	0.94	0	35		2	2	2	2	105	134	97	0	0	0	0	0	0	0	0	2		1		1	0	0	1	1	0	2	1	2	1	2	2	4	0	0	14	90	94	15	0
0	0	72	F	1	23.4948	0.91	2.07	0	42		1	1	1	1	114	71	99	0	0	0	0	2	0	1	0	1		0		1	0	0	1	1	0	1	1	1	0	1	1	4	0	0	17	59	73	15	0
0	0	75	M	1	25.5036	0.9	4.05	1	40		1	1	1	1	128	61	95	0	0	0	0	2	0	1	0	1		0		1	0	0	1	1	0	1	1	1	0	1	1	4	0	0				15	0
0	0	59	F	1	18.2259	1.97	8.99	0	37	1	1	1	1	1	127	80	100	0	0	0	0	0	0	0	0	1		0		1	0	0	1	1	0	1	1	1	0	1	1	4	0	0	11	70	78	15	0
0	0	87	F	1	25.5183	1.51	5.26	0	79	1	1	1	1	1	88	154	91	0	0	1	0	1	0	0	0	1		0		1	0	0	1	1	0	1	1	1	0	1	1	4	0	0	17	61	67	15	0
0	0	80	M	1	25.1103	3.45	16.49	0	74	1	1	1	4	1.75	135	93	100	0	0	0	0	0	0	0	0	1		0	0	1	0	0	1	1	0	1	1	1	0	1	1	5	0	0	12	58	75	15	0
0	1	84	M	1	20.2724	2.09	10.69	4	71	2	3	2.5	3	2.5	102	90	92	0	0	0	0	8	0	1	0	3	1	0		1	1	0	3	2	0	2	3	3	2	2	3	5	0	0	19	53	66	15	0
0	0	69	F	1	31.809	0.66	0.66	0	66		2	2	2	2	130	96	95	0	0	0	0	5	1	1	0	2		1	0	1	0	0	1	1	0	2	1	2	1	2	2	5	0	0	8	99	104	15	0
0	0	66	F	1	20.9488	2.04	24.34	12	74	2	2	2	2	1.33333	135	76	94	0	0	0	0	0	0	0	0	2		0		1	1	0	2	2	0	2	2	2	1	1	2	4	0	0	23	111	116	14	0
0	0	78	F	1	19.273	0.93	2.54	0	50		1	1	1	1	189	73	100	0	0	0	0	1	0	0	1	1		0		1	0	0	1	1	0	1	1	1	0	1	1	4	0	0	11	75	122	15	0
0	0	70	M	1	33.9592	0.67	0.67	0	56		1	1	1	1	111	227	90	0	0	0	0	1	0	0	1	1		0	0	1	0	0	1	1	0	1	1	1	0	1	1	5	0	0	19	73	86	15	0
0	0	74	F	1	30.4678	1.38	4.17	0	59	0	1	0.5	1	0.5	125	70	94	0	0	0	0	2	0	1	0	1		0		1	0	0	1	1	0	1	1	1	0	1	1	4	0	0	18	68	81	15	0
0	0	57	F	1	28.7177	1.68	2.81	0	50	1	1	1	1	1	107	86	100	0	0	0	0	0	0	0	0	1		0		1	0	0	1	1	0	1	1	1	0	1	1	4	0	0	14	57	69	15	0
0	0	76	M	1	23.442	4.16	4.16	0	68	1	4	2.5	4	1.75	140	85	98	0	0	0	0	0	0	0	0	4		0		1	0	3	4	4	0	4	4	4	3	4	1	4	0	0	16	78	84	15	0
0	0	77	M	1	28.0173	0.05	0.91	0	44		1	1	1	1	102	82	95	0	0	0	0	0	0	0	0	1				1			1	1	0	1	1	1	0	1	1	1	0	0					0
0	0	53	F	1	30.1194	0.62	9.52	0	31		1	1	1	1	157	63	100	0	0	0	0	0	0	0	0	1		0		1	0	0	1	1	0	1	1	1	0	1	1	4	0	0	21	100	116	15	0
0	0	49	M	1	28.0247	0.82	1.81	0	64		2	2	2	2	143	63	100	0	0	0	0	8	0	1	0	2		0		1	0	1	2	2	0	2	2	2	1	2	1	4	0	0	20	120	126	15	0
0	0	67	F	1	34.1598	0.1	7.03	0	67		1	1	1	1	114	84	96	0	0	0	0	0	0	0	0	1		0		1	0	0	1	1	0	1	1	1	0	1	1	4	0	0	18	56	71	15	0
0	0	88	M	1	28.8832	3.03	12.94	10	83	1	1	1	1	1	125	54	99	0	0	0	0	2	1	0	0	1		0		1	0	0	1	1	0	1	1	1	0	1	1	4	0	0	26	54	68	15	0
0	0	19	M	1	23.1415	0.73	8.74	0	49		8	8	8	8	109	80	88	0	0	0	0	0	0	0	0	8	4	1	0	3	0	0	7	3	1	4	7	8	5	8	8	6	1	1	6	85	88	7	0
0	0	41	M	1		0.75	2.71	0	44		2	2	2	2	152	101	89	0	0	0	0	3	1	0	0	2		1		1	0	0	1	1	0	2	1	2	1	2	2	4	0	0	26	80	91	15	0
0	0	57	M	1	47.0864	1.75	2.74	0	62	1	1	1	1	1	111	57	93	0	0	0	0	0	0	0	0	1		0	0	1	0	0	1	1	0	1	1	1	0	1	1	5	0	0	16	72	81	15	0
0	0	66	M	1	26.7803	1.86	2.78	0	53	0	1	0.5	1	0.5	132	92	97	0	0	0	0	0	0	0	0	1		0		1	0	0	1	1	0	1	1	1	0	1	1	4	0	0	12	75	89	15	0
0	0	70	F	1	41.8164	2.64	3.67	0	67	1	1	1	1	1	139	61	96	1	0	0	0	13	1	1	0	1		0		1	0	0	1	1	0	1	1	1	0	1	1	4	0	0	22	43	67	15	0
0	0	79	M	1	28.2796	0.43	1.3	0	53		1	1	1	1	150	65	98	0	0	0	0	3	1	1	0	1		0		1	0	0	1	1	0	1	1	1	0	1	1	4	0	0	15	58	71	15	0
0	0	65	M	1	38.0499	0.96	1.22	0	31		1	1	1	1	131	57	94	0	0	0	0	0	0	0	0	1		0		1	0	0	1	1	0	1	1	1	0	1	1	4	0	0	16	82	92	15	0
0	0	71	F	1	45.3815	0.22	19.68	6	55		3	3	3	3	88	57	97	0	0	0	0	1	0	0	1	3	2	0		1	0	0	3	1	0	1	3	3	2	3	3	5	0	0	16	55	61	15	0
0	0	80	F	1	28.8407	0.52	2.03	1	58		2	2	2	2	110	52	99	0	0	0	0	2	0	1	0	2		0		1	0	1	2	2	0	2	2	2	1	2	1	4	0	0	18	76	89	15	0
0	0	82	M	1	25.3086	2.42	2.42	0	45	2	2	2	2	2	107	72	99	0	0	0	0	0	0	0	0	2		0		1	0	1	2	2	0	2	2	2	1	2	1	4	0	0	22	71	81	15	0
0	0	72	M	1	23.9179	0.75	10.37	6	62		3	3	3	3	84	63	98	0	0	0	0	2	0	1	0	3		0		1	0	2	3	3	0	3	3	3	2	3	1	4	0	0	18	34	50	15	0
0	0	82	M	1	25.6281	1.97	2.93	0	47	3	3	2.5	3	2.5	153	74	100	0	0	0	0	0	0	0	0	2		1		1	0	0	1	1	0	2	1	2	1	2	2	4	0	0	13	71	85	15	0
0	0	74	M	1	30.5138	0.76	1.66	0	43		1	1	1	1	123	83	98	0	0	0	0	0	0	0	0	1		0	0	1	0	0	1	1	0	1	1	1	0	1	1	5	0	0	16	63	79	15	0
0	0	71	M	1	25.5244	0.98	3.03	0	57		1	1	1	1	134	53	100	0	0	0	0	0	0	0	0	1		0		1	0	0	1	1	0	1	1	1	0	1	1	4	0	0	20	61	70	15	0
0	0	77	M	1	29.8757	0.74	6.82	0	67		4	4	4	4	149	49	99	0	0	0	0	0	0	0	0	4		0		1	0	3	4	4	0	4	4	4	3	4	1	4	0	0	12	68	87	15	0
0	0	69	F	1	18.5778	2.86	2.86	0	58	1	1	1	1	1	119	69	94	0	0	1	0	3	0	0	1	1		0		1	0	0	1	1	0	1	1	1	0	1	1	4	0	0	13	64	78	15	0
0	0	56	M	1	25.7716	2.13	2.13	0	73	1	1	1	1	0.666667	131	163	95	0	0	0	0	0	0	0	0	1		0		1	0	0	1	1	0	1	1	1	0	1	1	4	1	1	19	88	99	15	0
0	0	38	F	1	34.8277	1.29	4.47	0	25	0	1	0.5	1	0.5	145	98	100	1	0	0	0	2	1	0	0	1		0	0	1	0	0	1	1	0	1	1	1	0	1	1	5	0	0	25	55	71	15	0
0	0	64	F	1	24.4338	1.95	2.86	0	37	1	1	1	1	1	138	101	98	0	0	0	0	0	0	0	0	1		0		1	0	0	1	1	0	1	1	1	0	1	1	4	0	0	16	89	99	15	0
0	0	39	F	1	54.3867	3.86	8.72	0	52	1	2	1.5	2	1.25	78	91	99	0	0	0	0	2	1	0	0	2		0		1	0	1	2	2	0	2	2	2	1	2	1	4	0	0	22	25	35	15	0
0	0	68	M	1	24.6735	0.71	1.92	0	50		0	0	1	1	74	89	97	0	0	0	0	1	1	0	0	1		0		1	0	0	1	1	0	1	1	1	0	1	1	4	0	0	5	68	79	15	0
0	0	68	M	1	30.9289	0.49	2.67	1	35		0	0	0	0	146	50	95	0	0	0	0	3	1	0	0	0		0		0	0	0	0	0	0	0	0	0	0	0	0	4	0	0	15	75	97	15	0
0	0	78	M	1	23.4793	0.97	3.9	3	71		1	1	1	1	133	67	99	0	0	0	0	8	0	1	0	1		0		1		0	1	1	0	1	1	1	0	1	1	3	0	0	16	85	96	15	0
0	0	31	F	1	26.1564	3.21	15.18	0	38	3	3	3	4	3.25	134	60	98	0	0	0	2	3	1	0	0	3		1	0	1	0	1	2	2	0	3	2	3	2	3	2	5	0	0	18	47	67	15	0
0	0	44	M	1	30.1038	0.8	1.96	0	28		1	1	1	1	103	89	98	0	0	0	0	0	0	0	0	1		0	0	1	0	0	1	1	0	1	1	1	0	1	1	5	0	0	17	73	80	15	0
0	0	42	F	1	28.2461	0.27	6.95	6	29		5	5	5	5	101	87	98	0	0	0	0	0	0	0	0	5				1	0	4	5	5	0	5	5	5	4	5	1	3	0	0	16	68	76	15	0
0	0	83	F	1	21.6797	1.12	6.16	0	62	3	3	2.5	3	2.5	84	132	97	0	0	0	0	0	0	0	0	2		0		1	0	1	2	2	0	2	2	2	1	2	1	4	0	0	8	63	68	15	0
0	0	41	F	1	28.3874	1.13	1.13	0	25		1	1	1	1	95	81	99	0	0	0	0	0	0	0	0	1		0		1	0	0	1	1	0	1	1	1	0	1	1	4	0	0	22	59	74	15	0
0	0	58	M	1	29.75	1.87	1.87	0	34	1	2	1.5	2	1.5	139	82	99	0	0	0	0	0	0	0	0	2		1		1	0	0	1	1	0	2	1	2	1	2	2	4	0	0	13	77	84	15	0
0	0	72	F	1	32.7652	2.09	2.09	0	44	1	1	1	1	0.666667	132	36	95	0	0	0	0	2	0	1	0	1		0		1	0	0	1	1	0	1	1	1	0	1	1	4	0	0	16	88	100	15	0
0	0	77	M	1	26.0146	2.08	3.06	0	42	1	1	0.5	1	0.333333	149	46	98	1	0	0	0	2	1	0	0	0		0		0	0	0	0	0	0	0	0	0	0	0	0	4	0	0	12	64	90	15	0
0	0	69	F	1	38.7845	2	3.18	0	57	1	2	1.5	2	1.5	136	71	100	0	0	0	0	0	0	0	0	2		0		1	1	0	2	2	0	2	2	2	1	1	2	4	0	0	17	72	88	15	0
0	0	68	F	1	30.3516	1.76	1.77	0	53	1	3	2	3	2	117	94	93	0	0	0	2	7	1	1	0	3		0		2	0	1	3	3	0	3	3	3	1	3	2	4	1	1	25	63	74	15	0
0	0	20	F	1	39.9302	3.28	3.29	0	45	1	1	1	1	1	121	103	96	0	0	0	0	0	0	0	0	1		0		1	0	0	1	1	0	1	1	1	0	1	1	4	0	0	21	74	87	15	0
0	0	37	M	1	45.6257	1.7	3.89	0	28	1	1	1	1	1	113	96	99	0	0	0	0	0	0	0	0	1		0		1	0	0	1	1	0	1	1	1	0	1	1	4	0	0	21	75	80	15	0
0	0	76	F	1	29.5479	1.6	10.41	3	62	1	1	1	1	1	109	141	98	0	0	0	0	0	0	0	0	1		0		1	0	0	1	1	0	1	1	1	0	1	1	4	0	0	21	79	86	15	0
0	0	68	F	1	27.6779	1.2	3.1	0	60	2	2	2	2	2	81	60	97	0	0	0	0	0	0	0	0	2		0		1	0	1	2	2	0	2	2	2	1	2	1	4	0	0	20	37	49	15	0
0	0	53	F	1	41.4815	0.97	2.14	0	36		1	1	1	1	100	74	98	0	0	0	0	0	0	0	0	1		0		1	0	0	1	1	0	1	1	1	0	1	1	4	0	0	15	78	82	15	0
0	0	58	M	1	29.8227	4.37	5.18	0	23	2	2	2	2	1.6	121	63	100	0	0	0	0	0	0	0	0	2		0		1	0	1	2	2	0	2	2	2	1	2	1	4	0	0	19	70	36	15	0
0	0	59	M	0	22.6298	1.85	1.85	0	22	5	5	3	5	3	161	80	98	0	0	0	0	3	1	1	0	1		0		1	0	0	1	1	0	1	1	1	0	1	1	4	0	0	21	102	114	15	0
0	0	70	M	1	33.2085	1.1	2.17	0	45	0	0	0	0	0	154	80	99	0	0	0	0	0	0	0	0	0		0		0	0	0	0	0	0	0	0	0	0	0	0	4	0	0	18	103	115	15	0
0	0	43	F	1	20.5872	0.85	3.94	0	37		1	1	1	1	129	70	100	0	0	0	0	1	0	0	0	1		0		1	0	0	1	1	0	1	1	1	0	1	1	4	0	0	16	81	84	15	0
0	0	67	M	1	25.1101	1.14	3.08	0	43	0	3	1.5	3	1.5	138	54	99	1	0	0	0	1	0	0	0	3	1	1		1	0	0	2	1	0	2	2	3	2	3	3	5	0	0	10	69	87	15	0
0	0	79	M	1	23.5102	1	1.25	0	79		4	4	4	4	99	66	99	0	0	0	0	2	0	1	0	4		0		1	0	3	4	4	0	4	4	4	3	4	1	4	0	0	22	52	64	15	0
0	0	60	M	1	25.3388	2.8	2.8	0	53	1	1	1	4	2	117	83	98	0	0	0	0	0	0	0	0	1		0		1	0	0	1	1	0	1	1	1	0	1	1	4	0	0	14	76	85	15	0
0	0	81	F	1	44.5741	0.88	13.66	3	48		2	2	2	2	103	68	96	0	1	0	0	2	1	0	0	2		1		1	0	0	1	1	0	2	1	2	1	2	2	4	0	0	16	33	47	15	0
0	0	41	M	1	26.0981	0.82	2.11	0	36		0	0	0	0	133	57	92	0	0	0	0	0	0	0	0	0		0		0	0	0	0	0	0	0	0	0	0	0	0	4	0	0	13	85	97	15	0
0	0	74	M	1	29.8307	3.76	11.47	2	61	2	2	2	3	2.25	165	99	97	0	0	1	0	12	1	1	0	2		0		1	0	1	2	2	0	2	2	2	1	2	1	4	0	0	16	67	93	15	0
0	0	66	M	1	34.7178	0.68	3.32	0	45		1	1	1	1	132	57	99	0	0	0	0	2	0	1	0	1		0		1	0	0	1	1	0	1	1	1	0	1	1	4	0	0	14	70	85	15	0
0	0	70	M	1	46.4432	0.28	1.31	0	60		4	4	4	4	141	70	99	0	0	0	0	0	0	0	0	4		0		1	0	3	4	4	0	4	4	4	3	4	1	4	0	0	14	60	81	15	0
0	0	51	M	1	28.7963	0.82	1.66	0	45		1	1	1	1	152	53	99	1	0	0	0	3	1	0	0	1		0	0	1	0	0	1	1	0	1	1	1	0	1	1	5	0	0	10	92	105	15	0
0	0	43	M	0	25.7469	1.43	1.43	0	29	0	1	0.5	1	0.5	114	71	98	0	0	0	0	1	1	0	0	1		0		1	0	0	1	1	0	1	1	1	0	1	1	4	0	0	18	64	73	15	0
0	0	73	M	1	30.6425	0.22	1.12	0	48		1	1	1	1	135	63	96	0	0	0	0	0	0	0	0	1				1			1	1	0	1	1	1	0	1	1	1	0	0					0
0	0	46	M	1	34.5679	2.49	2.49	0	39	1	1	1	1	1	124	79	97	0	0	0	0	1	0	0	0	1		0		1	0	0	1	1	0	1	1	1	0	1	1	4	0	0	12	70	81	15	0
0	0	71	M	1	29.4457	1.98	2.32	0	66	1	1	1	1	1	126	74	70	0	0	1	0	1	0	0	0	1	0	0		1	0	0	1	1	0	1	1	1	0	1	1	5	0	0	13	70	85	15	0
0	0	44	M	1	31.1418	2.42	2.42	0	23	1	1	1	1	1	153	50	93	0	0	0	0	0	0	0	0	1		0		1	0	0	1	1	0	1	1	1	0	1	1	4	0	0	17	79	91	15	0
0	0	47	M	1	32.1929	0.85	3.22	0	36		1	1	1	1	102	59	98	0	0	0	0	0	0	0	0	1		0	0	1	0	0	1	1	0	1	1	1	0	1	1	5	0	0	17	78	83	15	0
0	0	37	M	1	35.695	1.66	1.66	0	52	5	5	3	5	3	109	178	99	0	0	0	0	1	1	0	0	1		0		1	0	0	1	1	0	1	1	1	0	1	1	4	0	0	26	80	88	15	0
0	0	52	M	0	28.0529	1.97	1.97	0	30	2	2	1.5	2	2	130	62	100	0	0	0	0	2	1	0	1	2		1		1	0	0	1	1	0	2	1	2	1	2	2	4	0	0	12	71	81	15	0
0	0	39	M	1	24.573	0.83	5.71	3	14		0	0	0	0	101	86	99	0	0	0	0	0	0	0	0	0		0		0	0	0	0	0	0	0	0	0	0	0	0	4	0	0	20	74	81	15	0
0	0	85	F	1	26.9185	3.23	12.76	3	76	2	5	3.5	5	2.25	111	109	92	0	0	0	2	4	0	0	1	5	2	0		1	1	1	5	3	0	3	5	5	4	4	4	5	0	0	26	80	111	15	0
0	0	79	F	1	31.5519	2.86	2.86	0	68	2	3	2.5	3	2.33333	155	132	99	0	0	0	0	0	0	0	0	3		0	1	1	0	1	2	2	0	3	3	2	2	3	2	5	0	0	22	82	101	15	0
0	0	78	F	1	38.1271	0.87	2.87	0	62		1	1	1	1	165	52	100	1	0	0	0	4	1	1	0	1		0		1	0	0	1	1	0	1	1	1	0	1	1	4	0	0	16	52	73	15	0
0	0	41	M	1	38.8571	1.21	3.37	0	28	1	1	1	1	1	162	65	99	0	0	0	2	2	0	0	0	1		0		0	0	1	1	1	0	1	1	1	1	1	0	4	0	0	14	90	100	15	0
0	0	43	M	1	34.7222	2.46	4.19	0	17	0	1	0.5	1	0.333333	134	77	100	0	0	0	0	1	1	0	0	1		0		1	0	0	1	1	0	1	1	1	0	1	1	4	0	0	13	91	100	15	0
0	0	73	M	1	24.5351	0.6	0.91	1	49		1	1	1	1	140	60	100	0	0	0	0	9	0	1	0	1				1	0		1	1	0	1	1	1	0	1	1	2	0	0	19	93	103	15	0
1	1	80	F	1	23.3248	0.09	0.09	0	80		7	7	11	11	87	50	67	0	0	0	0	2	0	1	0	11	3			4	4		11	8	0	8	11	11	7	7	11	3	1	1	7	76	93		1
0	0	72	M	1	47.4739	1.1	1.1	0	60	0	2	1	2	1	101	61	100	1	0	0	0	4	1	1	0	2		1		1	0	0	1	1	0	2	1	2	1	2	2	4	0	0	13	49	61	15	0
0	0	22	F	0	35.3986	2.97	9.15	0	75	2	9	5.5	9	4	136	135	100	0	0	0	0	7	0	1	1	9	2	2	3	1	1	0	4	2	1	7	7	6	8	8	9	6	0	0	16	77	93	14	0
0	0	70	F	1	28.3937	0.29	3.44	0	37		0	0	0	0	139	88	98	0	0	0	0	2	0	1	0	0		0		0	0	0	0	0	0	0	0	0	0	0	0	4	0	0	19	74	88	15	0
0	0	37	F	1	43.268	2.94	4.11	0	28	1	1	1	5	2.33333	123	74	99	0	0	0	0	2	1	0	1	1		0		1	0	0	1	1	0	1	1	1	0	1	1	4	0	0	13	73	84	15	0
0	0	80	M	1	27.968	1.26	15.23	2	73	2	3	2.5	3	2.5	90	90	94	0	1	0	0	1	0	0	0	3		1		2	0	0	2	2	0	3	2	3	1	3	3	4	1	1	22	50	60	15	0
0	0	58	M	1	33.425	0.11	9.93	1	26		1	1	1	1	143	57	94	0	0	0	2	4	0	1	0	1		0		0		1	1	1	0	1	1	1	1	1	0	3	0	0	11	109	116		0
0	0	27	M	1	24.285	0.52	2.43	0	19		0	0	0	0	240	82	97	0	0	0	2	3	1	0	0	0				0	0		0	0	0	0	0	0	0	0	0	2	0	0	18	94	108	15	0
0	0	61	F	1	38.1599	2.82	6.39	2	66	4	4	2.5	4	1.66667	158	101	93	0	0	0	0	2	0	0	1	1		0		1	0	0	1	1	0	1	1	1	0	1	1	4	0	0	25	90	106	15	0
0	0	77	M	1	26.9342	0.93	3.15	0	55		1	1	1	1	106	70	92	1	0	0	0	2	0	0	1	1		0		1	0	0	1	1	0	1	1	1	0	1	1	4	0	0	13	67	76	15	0
0	0	66	M	1	29.9227	2.94	18.27	15	63	2	2	2	2	2	134	74	98	1	0	0	0	2	1	0	0	2		0		1	0	1	2	2	0	2	2	2	1	2	1	4	0	0	17	46	68	14	0
0	0	53	M	1	25.8397	2.92	10.64	1	24	1	1	1	1	1	113	92	97	0	0	0	0	0	0	0	0	1		0		1	0	0	1	1	0	1	1	1	0	1	1	4	0	0	21	67	85	15	0
0	0	53	M	0	21.9136	0.39	2.06	0	21		0	0	0	0	93	66	100	0	0	0	0	0	0	0	0	0				0	0		0	0	0	0	0	0	0	0	0	2	0	0	14	103	111	15	0
0	0	62	M	1	33.0584	0.47	7.14	5	50		1	1	1	1	131	94	93	0	0	0	0	3	1	1	0	1		0		1	0	0	1	1	0	1	1	1	0	1	1	4	0	0	13	76	87	15	0
0	0	60	M	1	26.9598	0.78	8.37	0	82		4	4	4	4	149	100	99	0	0	1	0	3	0	1	0	4		2		1	0	1	2	2	0	4	2	4	3	4	3	4	0	0	14	71	97	15	0
0	0	52	F	1	25.1712	1.58	1.58	0	35	0	0	0	0	0	131	73	99	0	0	0	0	0	0	0	0	0		0		0	0	0	0	0	0	0	0	0	0	0	0	4	0	0	14	80	93	15	0
1	1	65	F	1	18.7263	1.39	1.39	0	80	7	7	5.5	8	7.5	169	63	100	0	0	0	0	0	0	0	0	8	3	0	0	1	4	0	8	5	1	5	8	8	7	4	8	6	0	0				3	0
0	0	57	M	1	32.8241	0.8	1.96	0	30		1	1	1	1	182	80	96	0	0	0	0	0	0	0	0	1		0		1	0	0	1	1	0	1	1	1	0	1	1	4	0	0	17	93	109	15	0
0	0	52	F	1	24.8789	0.47	7.52	0	57		10	10	10	10	115	101	91	0	0	0	0	4	0	1	1	10	2	2	3	1	2	0	5	3	1	8	8	7	9	8	10	6	0	0	18	61	74	11	0
0	0	43	F	1	33.6856	1.29	2.38	0	35	1	1	1	1	1	138	90	93	0	0	0	0	0	0	0	0	1		0		1	0	0	1	1	0	1	1	1	0	1	1	4	0	0	18	77	90	15	0
0	0	56	F	1	29.7521	1.78	8.57	0	41	1	1	1	1	1	86	82	98	0	0	0	0	0	0	0	0	1		0		1	0	0	1	1	0	1	1	1	0	1	1	4	0	0	15	64	68	15	0
0	0	64	M	1	29.7185	0.83	2.38	1	40		1	1	1	1	134	62	97	1	0	1	0	7	0	1	1	1		0		1	0	0	1	1	0	1	1	1	0	1	1	4	0	0	12	76	90	15	0
0	0	58	M	1	34.0203	1.74	2.75	0	40	2	2	2	2	2	108	79	97	0	0	0	0	0	0	0	0	2		0	0	1	0	1	2	2	0	2	2	2	1	2	1	5	0	0	10	67	75	15	0
0	0	67	M	1	24.8107	1.12	2.69	2	27	0	1	0.5	1	0.5	162	90	96	0	0	0	0	1	0	0	0	1		1		0	0	0	0	0	0	1	0	1	1	1	1	4	0	0	14	105	117	15	0
0	0	48	M	0	29.1314	0.06	0.75	0	21		1	1	1	1	139	72	95	0	0	0	0	3	0	1	0	1				1	0		1	1	0	1	1	1	0	1	1	2	0	0	26	81	93	15	0
0	0	73	M	1	27.7323	0.97	4.01	0	34		1	1	1	1	137	75	96	0	0	0	0	0	0	0	0	1		0		1	0	0	1	1	0	1	1	1	0	1	1	4	0	0	12	80	95	15	0
0	0	71	F	1	30.8735	0.85	3.21	0	64		1	1	1	1	123	76	97	0	0	0	0	1	1	0	0	1		0		1	0	0	1	1	0	1	1	1	0	1	1	4	0	0	17	57	74	15	0
0	0	52	M	1	30.1333	2.04	3.16	0	21	1	1	1	1	1	152	70	99	0	0	0	0	0	0	0	0	1		0		1	0	0	1	1	0	1	1	1	0	1	1	4	0	0	14	93	104	15	0
0	0	69	F	1	28.7963	3.99	4.37	0	60	2	2	2	2	1.75	65	66	97	0	0	0	0	2	0	1	0	2		1		1	0	0	1	1	0	2	1	2	1	2	2	4	1	1	8	60	72	15	0
0	0	57	M	1	23.6613	1.95	3.98	0	38	1	1	1	1	1	110	79	96	0	0	0	0	0	0	0	0	1		0		1	0	0	1	1	0	1	1	1	0	1	1	4	0	0	12	71	80	15	0
0	0	37	F	1	29.2588	3.27	3.27	0	39	1	2	1.5	2	1.25	110	81	100	0	0	0	0	0	0	0	0	2		1		1	0	0	1	1	0	2	1	2	1	2	2	4	0	0	20	66	76	15	0
0	0	65	M	1	26.2458	0.24	3.26	0	58		0	0	0	0	123	138	86	1	0	0	0	10	0	1	1	0				0	0		0	0	0	0	0	0	0	0	0	2	0	0	21	80	91	15	0
0	0	53	F	1	24.0983	0.95	2.09	0	31		0	0	0	0	142	81	100	0	0	0	0	1	0	0	0	0		0		0	0	0	0	0	0	0	0	0	0	0	0	4	0	0	23	99	110	15	0
0	0	69	M	1	32.8291	1.92	5.98	0	32	0	1	0.5	1	0.5	146	61	100	0	0	0	0	0	0	0	0	1		0		1	0	0	1	1	0	1	1	1	0	1	1	4	0	0	16	75	93	15	0
0	0	58	M	1	32.4841	2.12	2.12	0	29	2	2	2	2	2	147	74	99	0	0	0	0	0	0	0	0	2		0		1	0	1	2	2	0	2	2	2	1	2	1	4	0	0	17	94	116	15	0
0	0	63	M	1	33.2144	1.21	3.14	0	46	0	2	1	2	1	146	92	100	0	0	0	0	0	0	0	0	2		0		1	0	1	2	2	0	2	2	2	1	2	1	4	0	0	18	78	88	15	0
0	0	54	M	0	40.4217	1.1	2.11	0	36	0	1	0.5	1	0.5	146	56	96	0	0	0	0	0	0	0	0	1		0		1	0	0	1	1	0	1	1	1	0	1	1	4	0	0	13	104	114	15	0
0	0	34	M	1		1.02	2.88	0	24	0	1	0.5	1	0.5	137	74	96	0	0	0	0	0	0	0	0	1		0		0	0	1	1	1	0	1	1	1	1	1	0	4	0	0	15	103	111	15	0
0	0	58	F	1	24.539	3.11	3.11	0	40	1	1	0.5	1	1	134	45	100	0	0	0	0	0	0	0	0	1		0		1	0	0	1	1	0	1	1	1	0	1	1	4	0	0	18	70	85	15	0
0	0	64	F	1	31.9192	3.89	6.98	0	53	6	6	4.5	6	4	130	91	93	0	1	0	2	4	0	0	1	3	3	0	0	0	0	0	3	0	1	0	3	3	3	3	3	6	0	0	21	105	111	15	1
0	0	50	F	1	27.18	1.65	3.55	0	40	0	1	0.5	1	0.5	142	74	98	0	0	0	0	0	0	0	0	1		0		1	0	0	1	1	0	1	1	1	0	1	1	4	0	0	18	85	98	15	0
0	0	84	M	1	26.9714	0.55	3.67	3	38		0	0	0	0	174	61	93	0	0	0	0	0	0	0	0	0		0		0	0	0	0	0	0	0	0	0	0	0	0	4	0	0	18	68	92	15	0
0	0	44	M	1	42.526	3.23	10.4	2	45	3	3	2.5	3	1.75	167	115	94	1	0	0	0	1	0	0	0	2		0		1	0	1	2	2	0	2	2	2	1	2	1	4	0	0	28	98	113	15	0
0	0	60	M	1	27.5482	1.6	3.82	0	21	1	1	1	1	1	99	56	98	0	0	0	0	0	0	0	0	1		0		1	0	0	1	1	0	1	1	1	0	1	1	4	0	0	23	93	109	15	0
0	0	53	M	1	31.1419	1.66	6.83	0	44	1	1	1	1	1	141	74	98	0	0	0	0	1	1	0	0	1		0		1	0	0	1	1	0	1	1	1	0	1	1	4	0	0	15	71	91	15	0
0	0	60	M	1	38.8187	1.06	2.13	0	31	0	1	0.5	1	0.5	145	74	97	0	0	0	0	0	0	0	0	1		1		0	0	0	0	0	0	1	0	1	1	1	1	4	0	0	14	87	98	15	0
0	0	54	M	1	20.2848	0.37	2.76	1	74		4	4	4	4	125	156	98	0	0	0	2	2	0	0	0	4		0	0	0	0	4	4	4	0	4	4	4	4	4	0	5	0	0	22	91	97	15	0
0	0	49	F	1	33.2415	0.54	1.57	0	51		1	1	1	1	111	94	99	0	0	0	0	0	0	0	0	1		0	0	1	0	0	1	1	0	1	1	1	0	1	1	5	0	0	17	40	46	15	0
0	0	71	M	1	32.2419	3.55	4.68	0	43	1	1	1	1	1	152	91	99	0	0	0	0	1	1	0	0	1		0		1	0	0	1	1	0	1	1	1	0	1	1	4	0	0	21	93	108	15	0
0	0	60	M	1	33.3438	1.34	2.21	0	66	5	5	5	5	5	137	64	100	0	0	0	0	2	0	1	0	5		1		1	0	3	4	4	0	5	4	5	4	5	2	4	0	0	11	85	97	15	0
0	0	63	F	1	15.7695	2.88	2.88	0	40	1	1	1	1	1	134	81	97	0	0	0	0	1	0	0	1	1		0		1	0	0	1	1	0	1	1	1	0	1	1	4	0	0	16	71	87	15	0
0	0	50	M	1	36.3755	2.01	2.02	0	50	1	1	1	1	1	158	97	99	0	0	0	0	0	0	0	0	1		0		1	0	0	1	1	0	1	1	1	0	1	1	4	0	0				15	0
0	0	79	F	1	23.7344	1.72	1.72	0	49	3	3	2	3	2	120	87	100	0	0	0	0	1	1	0	0	1		0		1	0	0	1	1	0	1	1	1	0	1	1	4	0	0	12	106	110	15	0
0	0	46	M	0	26.57	0.24	1.08	0	35		1	1	1	1	118	61	100	0	0	0	0	0	0	0	0	1				1	0		1	1	0	1	1	1	0	1	1	2	0	0	15	95	104	15	0
0	0	33	F	1	20.7031	3.69	13.8	0	36	1	1	1	4	1.75	102	100	97	0	0	0	0	0	0	0	0	1		0		1	0	0	1	1	0	1	1	1	0	1	1	4	0	0	19	70	78	15	0
0	0	72	M	1	26.9718	0.63	2.88	0	44		1	1	1	1	131	73	97	1	0	0	0	2	0	0	0	1		0		1	0	0	1	1	0	1	1	1	0	1	1	4	0	0	21	75	87	15	0
0	0	64	M	1	43.5404	1.04	1.4	0	38		1	1	1	1	149	61	95	0	0	0	0	0	0	0	0	1		0		1	0	0	1	1	0	1	1	1	0	1	1	4	0	0	15	63	83	15	0
0	0	58	M	1	21.8851	0.93	2.37	0	37		1	1	1	1	129	78	100	0	0	0	0	0	0	0	0	1		0		1	0	0	1	1	0	1	1	1	0	1	1	4	0	0	9	66	93	15	0
0	0	54	F	1	30.7648	3.06	11.9	2	43	2	2	2	3	2.33333	102	105	92	0	1	0	0	4	1	0	0	3	1	0		1	0	1	3	2	0	2	3	3	2	3	2	5	0	0	18	78	89	15	0
0	0	78	M	1	29.0354	0.94	12.14	2	55		1	1	2	2	119	106	94	1	0	0	0	1	0	0	0	2	1	0		1	0	0	2	1	0	1	2	2	1	2	2	5	0	0	16	74	95	15	0
0	0	51	M	1	25.1528	0.05	4.95	0	18		0	0	0	0	119	154	93	0	0	0	0	2	0	1	0	0				0	0		0	0	0	0	0	0	0	0	0	2	0	0	16	78	87	15	0
0	0	74	F	1	30.9275	0.86	4.94	0	67		2	2	2	2	129	90	100	0	0	0	0	1	0	0	1	2		1		1	0	0	1	1	0	2	1	2	1	2	2	4	0	0	14	71	86	15	0
0	0	58	M	1	27.2611	2.42	2.43	0	51	1	1	1	1	1	122	68	98	0	0	0	0	0	0	0	0	1				1	0	0	1	1	0	1	1	1	0	1	1	3	0	0	17	72	85	15	0
0	1	70	M	0	22.5261	6.06	16.19	2	71	5	6	5.5	6	4.42857	104	66	99	1	1	0	2	9	1	0	0	6	0	0		4	0	2	6	6	0	6	6	6	2	6	4	5	1	1	16	52	77	15	0
0	0	75	M	1	22.0158	0.93	2.6	0	42		1	1	1	1	134	76	92	0	0	0	0	1	0	0	1	1		0		1	0	0	1	1	0	1	1	1	0	1	1	4	0	0	20	54	80	15	0
0	0	54	F	1	36.436	3.49	6	3	52	4	4	4	4	3	85	79	91	0	0	0	0	2	0	1	0	4	2	0		1	0	1	4	2	0	2	4	4	3	4	3	5	0	0	23	48	58	15	0
0	0	66	M	1	34.6892	0.65	1.81	1	41		2	2	2	2	124	84	97	0	0	0	0	0	0	0	0	2		1		1	0	0	1	1	0	2	1	2	1	2	2	4	0	0	20	93	103	15	0
0	0	59	M	1	48.2812	1.01	3.29	0	34		1	1	1	1	176	93	96	0	0	0	0	1	1	0	0	1		0		0	0	1	1	1	0	1	1	1	1	1	0	4	0	0	13	88	111	15	0
0	0	62	F	1	28.3987	1.09	3.12	0	44	0	1	0.5	1	0.5	122	72	100	0	0	0	0	2	0	1	0	1		0	0	1	0	0	1	1	0	1	1	1	0	1	1	5	0	0	21	96	101	15	0
0	0	61	M	1	32.0847	1.95	8.93	7	34	1	1	0.5	1	0.5	112	90	97	0	0	1	0	1	0	0	0	0		0		0	0	0	0	0	0	0	0	0	0	0	0	4	0	0	9	84	91	15	0
0	0	53	M	1	30.5256	0.63	1.94	0	23		1	1	1	1	102	76	99	0	0	0	0	0	0	0	0	1		0		1	0	0	1	1	0	1	1	1	0	1	1	4	0	0	18	121	124	15	0
0	0	70	F	1	25.3391	2.85	2.85	0	60	1	1	1	1	1	127	70	100	0	0	0	0	0	0	0	0	1		0		1	0	0	1	1	0	1	1	1	0	1	1	4	0	0	18	80	89	15	0
0	0	77	M	1	28.1726	6.01	13.26	4	83	3	3	2.5	4	3.33333	124	118	93	0	1	0	2	8	1	1	1	2		0		1	0	1	2	2	0	2	2	2	1	2	1	4	0	0	21	55	72	15	0
0	0	76	M	1	30.3055	1	1.98	0	72		1	1	1	1	107	134	100	0	0	0	0	0	0	0	0	1		0		1	0	0	1	1	0	1	1	1	0	1	1	4	0	0	28	64	83	15	0
0	0	79	M	1	29.0311	1.08	3.11	0	40	0	3	1.5	3	1.5	121	65	100	1	0	1	0	7	1	1	0	3		1	0	1	0	1	2	2	0	3	2	3	2	3	2	5	0	0	23	70	83	15	0
0	0	65	F	1	37.2976	0.46	4.44	0	56		1	1	1	1	124	115	91	0	0	0	0	8	0	1	0	1				1	0		1	1	0	1	1	1	0	1	1	2	0	0	30	87	96	15	0
0	0	45	M	1	28.0442	0.85	2.72	0	19		1	1	1	1	135	69	98	0	0	0	0	0	0	0	0	1		0		1	0	0	1	1	0	1	1	1	0	1	1	4	0	0	17	79	88	15	0
0	0	50	M	0	23.2294	1.01	1.01	0	26		0	0	0	0	125	84	98	0	0	0	0	1	1	0	0	0		0		0	0	0	0	0	0	0	0	0	0	0	0	4	0	0	13	83	92	15	0
0	0	51	M	0	23.2526	1.11	2.08	0	58	0	2	1	2	1	162	71	96	0	0	0	0	2	0	1	0	2		1		0		1	1	1	0	2	1	2	2	2	1	3	0	0	16	91	109	15	0
0	0	91	F	1	35.9041	1.9	1.9	0	93	5	5	4.5	5	4.5	177	47	99	0	0	0	0	1	1	0	0	4		1		1	1	1	3	3	0	4	3	4	3	3	3	4	0	0	20	51	83	13	0
0	0	50	M	1	23.9316	3.3	3.3	0	40	0	0	0	4	1.25	107	109	100	0	0	0	0	0	0	0	0	1		0		1	0	0	1	1	0	1	1	1	0	1	1	4	0	0	23	79	92	15	0
0	0	91	F	1	22.7263	1.69	6.55	0	69	1	1	1	1	1	95	80	94	0	0	1	0	1	0	0	0	1		0		1	0	0	1	1	0	1	1	1	0	1	1	4	0	0	22	50	61	15	0
0	0	71	M	1	31.2654	4.06	8.41	1	52	2	4	3	4	2	103	75	89	0	0	0	0	2	0	1	0	4	2	0		1	1	0	4	2	0	2	4	4	3	3	4	5	0	0	16	48	61	15	0
0	0	75	F	1	29.1749	1.88	4	0	39	2	2	1.5	2	1.5	99	94	100	0	0	0	0	0	0	0	0	1		0		1	0	0	1	1	0	1	1	1	0	1	1	4	0	0	11	72	80	15	0
0	0	56	F	1	29.0174	0.9	0.91	0	33		1	1	1	1	103	94	99	0	0	0	0	0	0	0	0	1		0	0	1	0	0	1	1	0	1	1	1	0	1	1	5	0	0				15	0
0	0	68	M	1	27.5533	1.99	7.82	0	45	0	1	0.5	1	0.5	133	120	99	0	0	0	0	0	0	0	0	1	1	0		0	0	0	1	0	0	0	1	1	1	1	1	5	0	0				15	0
0	0	60	M	1	28.8758	3.01	34.96	3	52	2	2	2	3	2.33333	88	81	88	1	0	0	0	1	0	0	0	2		0		1	0	1	2	2	0	2	2	2	1	2	1	4	0	0	12	71	77	15	0
0	0	67	M	1	43.8355	0.82	2.86	0	43		1	1	1	1	118	160	100	0	0	0	0	0	0	0	0	1		0		1	0	0	1	1	0	1	1	1	0	1	1	4	0	0	17	71	80	15	0
0	0	50	F	1	21.6642	2.09	2.09	0	34	4	4	3	4	3	103	60	100	0	0	0	0	0	0	0	0	2		1		1	0	0	1	1	0	2	1	2	1	2	2	4	0	0	16	61	72	15	0
0	0	37	M	1	32.4905	0.55	0.55	0	25		0	0	0	0	127	77	98	0	0	0	0	0	0	0	0	0		0	0	0	0	0	0	0	0	0	0	0	0	0	0	5	0	0	19	84	184	15	0
0	0	47	M	1	31.0889	2.11	3.26	0	26	0	1	0.5	1	0.333333	152	71	99	0	0	0	0	0	0	0	0	1		0		1	0	0	1	1	0	1	1	1	0	1	1	4	0	0	17	88	103	15	0
0	0	44	M	1	49.1102	0.27	1.14	0	42		1	1	1	1	123	34	96	0	0	0	0	0	0	0	0	1		0		1	0	0	1	1	0	1	1	1	0	1	1	4	0	0	9	86	93	15	0
0	0	83	F	1	19.5649	1.44	3.62	0	53	1	1	1	1	1	95	100	97	0	0	0	0	1	0	0	0	1		0		1	0	0	1	1	0	1	1	1	0	1	1	4	0	0	22	42	55	15	0
0	0	59	F	1	34.7107	3.09	3.09	0	40	1	1	1	1	0.666667	139	68	95	0	0	0	0	0	0	0	0	1		0		1	0	0	1	1	0	1	1	1	0	1	1	4	0	0	22	79	95	15	0
0	0	77	M	1	43.5185	2.34	2.34	0	61	2	3	2.5	3	1.66667	165	59	100	1	0	0	0	3	1	0	0	3		2		1	0	0	1	1	0	3	1	3	2	3	3	4	0	0	15	82	93	15	0
0	0	54	M	0	32.2421	4.24	9.07	0	59	1	1	1	7	2.6	101	87	98	0	0	0	0	0	0	0	0	1		0		1	0	0	1	1	0	1	1	1	0	1	1	4	0	0	17	65	76	15	0
0	0	83	F	1	26.9188	0.55	2.5	0	58		1	1	1	1	112	77	96	0	0	0	0	1	0	0	1	1		0		1	0	0	1	1	0	1	1	1	0	1	1	4	0	0	16	52	65	15	0
0	0	69	F	1	29.1556	0.99	6.38	0	44		1	1	1	1	174	56	99	0	0	0	0	1	1	0	0	1		0		1	0	0	1	1	0	1	1	1	0	1	1	4	0	0	21	78	102	15	0
0	0	48	M	0	25.295	0.5	0.5	0	29		0	0	1	1	127	67	100	0	0	0	0	0	0	0	0	1		0		1	0	0	1	1	0	1	1	1	0	1	1	4	0	0	41	79	90	15	0
0	0	80	F	1	33.5937	0.96	2.35	0	70		1	1	1	1	101	71	96	1	0	1	0	2	0	0	0	1		0		1	0	0	1	1	0	1	1	1	0	1	1	4	0	0	15	59	69	15	0
0	0	20	M	1	17.9623	0.71	1.26	0	51		4	4	4	4	108	78	99	0	0	0	0	0	0	0	0	4	0	0		1	0	3	4	4	0	4	4	4	3	4	1	5	0	0	18	61	83	15	0
0	0	60	F	1	40.7025	1.38	3.89	0	45	1	1	1	1	1	149	77	99	0	0	0	0	2	0	1	0	1		0		1	0	0	1	1	0	1	1	1	0	1	1	4	0	0	19	82	109	15	0
0	0	55	M	1	20.5178	3.7	7.42	0	54	2	4	3	4	2.25	114	113	97	1	0	0	0	4	0	0	1	4	2		0	1	1		4	2	0	2	4	4	3	3	4	4	0	0				15	0
0	0	61	F	1	23.5316	0.83	0.92	0	33		1	1	1	1	136	66	95	0	0	0	0	0	0	0	0	1				1	0	0	1	1	0	1	1	1	0	1	1	3	0	0	16	59	79	15	0
0	0	41	M	1	27.9419	0.56	2.49	0	25		0	0	0	0	144	90	98	0	0	0	0	0	0	0	0	0		0		0	0	0	0	0	0	0	0	0	0	0	0	4	0	0	13	99	109	15	0
0	0	60	F	1	24.7662	0.71	1.69	0	48		2	2	2	2	106	50	95	0	0	0	0	0	0	0	0	2		1		1	0	0	1	1	0	2	1	2	1	2	2	4	0	0	20	51	67	15	0
0	0	27	F	0		0.84	0.91	0	36		1	1	1	1	96	122	100	0	0	0	0	2	0	1	0	1		0		1	0	0	1	1	0	1	1	1	0	1	1	4	0	0	26	83	86	15	0
0	0	65	F	1	29.1693	2.11	3.41	0	46	2	4	3	4	3.33333	75	55	95	0	0	0	0	0	0	0	0	4	1	1		1	1	0	3	2	0	3	3	4	3	3	4	5	0	0	20	43	54	14	0
0	0	74	F	1	28.2889	3.23	3.95	0	39	1	1	1	1	0.75	145	68	95	0	0	0	0	1	0	0	0	1		0		1	0	0	1	1	0	1	1	1	0	1	1	4	0	0	18	64	82	15	0
0	0	63	M	1	23.7943	1.74	8.01	0	51	4	4	2.5	4	2.5	125	91	96	0	0	0	0	2	0	1	0	1		0		1	0	0	1	1	0	1	1	1	0	1	1	4	0	0	23	58	85	15	0
0	0	54	M	1	40.8594	1.62	3.06	0	22	2	2	2	2	2	106	82	94	0	0	0	0	2	0	1	0	2		1		1	0	0	1	1	0	2	1	2	1	2	2	4	0	0	16	67	76	15	0
0	0	55	M	1	33.1361	0.91	3.78	1	56		1	1	1	1	128	130	97	0	0	0	0	1	0	0	1	1		0		1	0	0	1	1	0	1	1	1	0	1	1	4	0	0	16	86	96	15	0
0	0	85	F	1	26.0898	0.86	3.09	0	60		1	1	1	1	154	91	100	0	0	0	0	1	0	0	0	1		0		1	0	0	1	1	0	1	1	1	0	1	1	4	0	0	17	76	96	15	0
0	0	79	M	1	32.0988	0.95	2.94	0	43		2	2	2	2	119	45	99	0	0	0	0	1	1	0	0	2		0		1	0	1	2	2	0	2	2	2	1	2	1	4	0	0	17	65	78	15	0
0	0	46	M	1	38.5802	2.85	2.85	0	37	1	1	1	1	1	150	80	100	0	0	0	0	0	0	0	0	1		0		1	0	0	1	1	0	1	1	1	0	1	1	4	0	0	14	74	84	15	0
0	0	68	F	1	36.9922	1	1	0	43		1	1	1	1	93	53	93	0	0	0	2	3	1	0	0	1		0		1	0	0	1	1	0	1	1	1	0	1	1	4	0	0	32	47	56	15	0
0	0	73	M	1	35.6401	1.46	3.57	0	55	1	2	1.5	2	1.5	121	67	95	0	0	0	0	0	0	0	0	2		0		1	0	1	2	2	0	2	2	2	1	2	1	4	0	0	11	61	77	15	0
0	0	69	M	1	23.0859	1.1	28.08	0	50	0	3	1.5	3	1.5	94	127	95	0	0	1	0	2	1	0	0	3	1	0	1	1	0	0	2	1	1	2	3	2	2	3	3	6	0	0	19	56	64	15	0
0	0	71	F	1	26.1285	1.13	1.99	0	42	0	1	0.5	1	0.5	122	80	98	0	0	0	0	0	0	0	0	1		0		1	0	0	1	1	0	1	1	1	0	1	1	4	0	0	20	69	74	15	0
0	0	39	F	1	42.9888	1.93	1.93	0	27	1	1	1	1	1	132	100	99	0	0	0	0	2	0	0	1	1		0		1	0	0	1	1	0	1	1	1	0	1	1	4	0	0	20	83	94	15	0
0	0	71	M	1	62.469	3.41	8.4	0	84	4	4	4	4	3.75	142	38	97	0	0	1	2	7	1	0	0	4		0		1	0	3	4	4	0	4	4	4	3	4	1	4	0	0	17	28	56	15	0
1	1	44	F	1	28.761	14.69	17.82	3	42	4	5	4.5	9	6.71429	104	87	87	0	0	0	0	0	0	0	0	5	2	1		1	0	1	4	2	0	3	4	5	4	5	4	5	0	0	22	74	82	15	0
0	0	48	F	1	24.2901	0.71	5.89	0	37		1	1	1	1	104	63	100	0	0	0	0	0	0	0	0	1		0		1	0	0	1	1	0	1	1	1	0	1	1	4	0	0	13	63	73	15	0
0	0	51	M	0	32.2844	3.15	3.15	0	39	5	5	3.5	5	3.33333	108	140	98	0	0	0	0	0	0	0	0	2		1		1	0	0	1	1	0	2	1	2	1	2	2	4	0	0	12	77	85	15	0
0	0	70	F	1	25.7117	0.21	1.98	1	51		1	1	1	1	145	43	93	0	0	0	0	0	0	0	0	1				1	0	0	1	1	0	1	1	1	0	1	1	3	0	0	9	53	75	15	0
0	0	73	M	1	27.9431	0.85	1.73	1	57		5	5	5	5	152	66	98	0	0	0	0	2	0	1	0	5		0		1	0	4	5	5	0	5	5	5	4	5	1	4	0	0	16	68	81	15	0
1	1	36	M	1	22.8571	1.58	1.58	0	67	7	7	7	7	7	119	69	94	0	0	1	0	1	0	0	0	7	2	0	1	1	3	0	6	4	1	5	7	6	6	4	7	6	0	0	21	57	71	15	0
0	0	43	M	1	32.0503	0.81	0.81	0	37		4	4	4	4	123	72	100	0	0	0	0	1	0	0	1	4		0		1	0	3	4	4	0	4	4	4	3	4	1	4	0	0	14	66	77	15	0
0	0	75	M	1	24.1176	1.27	13	2	72	0	1	0.5	1	0.5	107	139	96	0	0	0	0	3	1	0	0	1		0		1	0	0	1	1	0	1	1	1	0	1	1	4	0	0	24	79	84	15	0
0	0	86	F	0	27.4528	0.8	2.7	0	57		1	1	2	2	155	87	97	0	0	0	0	1	0	0	0	2		0	0	1	1	0	2	2	0	2	2	2	1	1	2	5	0	0	18	65	88	14	0
0	0	62	M	1	20.5698	2.87	2.87	0	61	4	6	5	6	4.33333	100	80	95	0	0	0	0	0	0	0	0	6	2	1		2	0	1	5	3	0	4	5	6	4	6	5	5	1	1	17	69	78	15	0
0	0	53	M	1	37.517	1.57	4.81	1	44	1	1	1	1	1	110	122	97	0	0	0	0	0	0	0	0	1		0		1	0	0	1	1	0	1	1	1	0	1	1	4	0	0	24	86	91	15	0
0	0	77	M	1	30.0688	2.15	2.16	0	50	3	3	2	3	1.33333	145	74	97	0	0	0	0	2	0	1	0	1		0		1	0	0	1	1	0	1	1	1	0	1	1	4	0	0	20	84	100	15	0
0	0	72	M	1	37.283	0.93	8.3	2	83		4	4	4	4	130	57	96	0	0	0	0	0	0	0	0	4	3	0		1	0	0	4	1	0	1	4	4	3	4	4	5	0	0	14	59	77	15	0
0	0	70	M	1	25.0926	1.97	2.04	0	63	0	1	0.5	1	0.5	144	30	96	0	0	0	0	0	0	0	0	1		0		1	0	0	1	1	0	1	1	1	0	1	1	4	0	0	11	116	124	15	0
0	0	44	F	0	21.436	3.65	3.89	0	69	4	4	4	4	3.25	159	83	100	0	0	1	2	6	1	0	0	4	0	0	0	1	1	2	4	4	1	4	4	4	3	3	2	6	0	0	15	74	92	14	0
0	0	63	F	1	27.852	1.63	2.72	0	62	1	1	1	1	1	137	69	94	0	0	0	0	2	0	1	0	1		0		1	0	0	1	1	0	1	1	1	0	1	1	4	0	0	14	67	84	15	0
0	0	86	F	1	41.9143	2.68	2.69	0	71	2	2	2	2	1.33333	114	83	93	0	0	0	0	3	1	1	0	2		0		1	1	0	2	2	0	2	2	2	1	1	2	4	0	0	13	52	68	15	0
0	0	73	M	1	29.3338	7.68	7.88	0	67	5	5	5	6	3.71429	116	62	98	0	0	0	2	2	0	0	0	5		1	0	1	0	3	4	4	0	5	4	5	4	5	2	5	0	0	19	36	61	15	0
0	0	77	F	1	20.9375	0.8	2.61	0	44		1	1	1	1	112	81	96	0	0	0	0	2	0	1	0	1		0		1	0	0	1	1	0	1	1	1	0	1	1	4	0	0	27	61	80	15	0
0	0	75	M	1	28.0816	0.8	3.81	2	51		4	4	4	4	139	59	100	0	0	1	2	10	1	1	0	4		2		1	0	1	2	2	0	4	2	4	3	4	3	4	0	0	16	67	86	15	0
0	0	33	F	1	24.5552	0.97	73.96	7	43		3	3	3	3	100	96	85	0	0	1	0	2	0	0	0	3		1	0	2	0	0	2	2	0	3	2	3	1	3	3	5	1	1	6	65	75	15	0
0	0	72	M	0	28.9017	2.96	3.92	0	63	2	4	3	5	3.66667	124	88	100	0	0	0	0	0	0	0	0	4		0	0	3	0	1	4	4	0	4	4	4	1	4	3	5	1	1	15	84	95	15	0
0	0	43	M	1	26.2642	1.52	2.65	0	44	1	1	1	1	1	108	132	92	0	0	1	0	1	0	0	0	1		0	0	1	0	0	1	1	0	1	1	1	0	1	1	5	0	0	14	64	79	15	0
0	0	93	F	1	26.1118	0.95	0.96	0	96		7	7	7	7	178	28	99	1	0	0	0	2	1	0	0	7		1		1	1	4	6	6	0	7	6	7	6	6	3	4	0	0	16	66	108	14	0
0	0	59	M	1	24.9941	1.88	1.91	0	33	0	1	0.5	1	0.5	98	62	100	1	0	0	0	2	0	0	1	1		0		1	0	0	1	1	0	1	1	1	0	1	1	4	0	0				15	0
0	0	70	F	1	24.9202	1.09	3.07	0	62		3	3	3	3	127	86	93	0	0	0	0	2	0	1	0	3	2	0		1	0	0	3	1	0	1	3	3	2	3	3	5	0	0	8	59	69	15	0
0	0	43	M	1	38.6196	0.37	1.72	0	17		0	0	0	0	134	140	96	0	0	0	0	0	0	0	0	0		0		0	0	0	0	0	0	0	0	0	0	0	0	4	0	0	14	69	83	15	0
0	0	48	F	1	28.9667	2.02	3	0	20	2	2	2	2	2	103	79	91	0	0	0	0	0	0	0	0	2		1		1	0	0	1	1	0	2	1	2	1	2	2	4	0	0	20	58	67	15	0
0	0	72	F	1	31.1575	3.51	7.51	0	54	1	1	1	1	1	137	105	92	0	0	0	0	0	0	0	0	1		0	0	1	0	0	1	1	0	1	1	1	0	1	1	5	0	0	21	67	84	15	0
0	0	22	M	1	32.8651	4.76	4.76	0	32	1	1	1	1	1	102	94	92	0	0	0	0	0	0	0	0	1		0	0	1	0	0	1	1	0	1	1	1	0	1	1	5	0	0	13	60	70	15	0
0	0	65	F	1	27.3437	0.94	11.86	3	68		3	3	3	3	161	58	96	0	0	0	0	2	0	1	0	3	0	3		0	0	0	0	0	0	3	0	3	3	3	3	5	0	0	15	76	99	15	0
0	0	77	F	1	27.5312	1.23	2.38	0	20		2	2	2	2				0	0	0	0	0	0	0	0	2		1	0			1	1	1	0	2	1	2	2	2	1	3	0	0	15	84	90	15	0
0	0	70	M	1	26.4198	7.09	22.52	2	105	10	12	11	12	8.42857	107	64	97	0	0	0	2	4	0	1	0	12		2	2	2	2	4	8	8	0	12	10	10	10	10	8	5	1	2	11	42	57	13	0
1	1	77	F	1	26.7111	2.26	2.26	0	42	5	5	4.5	5	4.5	104	96	98	0	0	0	0	1	0	0	1	4	2	0		1	1	0	4	2	0	2	4	4	3	3	4	5	0	0	37	73	80	15	0
0	0	60	F	1	21.634	1.08	1.08	0	50		1	1	1	1	106	88	100	0	0	0	0	1	0	0	1	1		0		1	0	0	1	1	0	1	1	1	0	1	1	4	0	0	16	61	72	15	0
0	0	59	F	1	28.9807	1.96	3.08	0	27	1	1	1	1	1	103	75	100	0	0	0	0	0	0	0	0	1		0	0	1	0	0	1	1	0	1	1	1	0	1	1	5	0	0	18	73	82	15	0
0	0	72	M	1	26.6845	1.76	1.76	0	67	1	1	1	1	1	98	50	99	1	0	0	0	1	0	0	0	1		0		1	0	0	1	1	0	1	1	1	0	1	1	4	0	0	13	57	67	15	0
0	0	70	M	1	29.0314	0.84	2.9	0	61		1	1	1	1	149	100	100	0	0	0	0	0	0	0	0	1		0		1	0	0	1	1	0	1	1	1	0	1	1	4	0	0	12	76	95	15	0
0	0	77	F	1	21.9162	4.7	9.66	0	54	1	1	1	4	1.6	189	65	94	0	0	0	0	1	0	0	0	1		0		1	0	0	1	1	0	1	1	1	0	1	1	4	0	0	10	71	101	15	0
0	0	71	M	1	28.7211	0.05	1.83	0	51		1	1	1	1	152	59	97	0	0	0	0	2	0	1	0	1				1			1	1	0	1	1	1	0	1	1	1	0	0	16	88	105		0
0	0	87	M	1	29.0174	0.93	21.07	3	65		3	3	3	3	104	60	98	0	1	0	2	5	0	1	0	3		1		1	0	1	2	2	0	3	2	3	2	3	2	4	1	1	18	65	71	14	0
0	0	84	M	1	21.6847	0.89	5	0	55		1	1	1	1	92	74	100	0	0	0	0	1	0	0	1	1		0	0	1	0	0	1	1	0	1	1	1	0	1	1	5	0	0	17	68	82	15	0
0	0	83	M	1	34.3396	1.33	1.33	0	52	4	4	3	4	3	100	120	98	0	0	0	0	3	0	1	1	2	1	0		1	0	0	2	1	0	1	2	2	1	2	2	5	0	0	21	49	58	15	0
0	0	72	F	1		1.89	2.42	0	52	1	3	2	3	2	85	54	100	0	0	0	0	0	0	0	0	3		0		3	0	0	3	3	0	3	3	3	0	3	3	4	1	1	16	43	58	15	0
0	0	94	F	1	21.0962	2.09	4.11	0	78	2	7	4.5	7	3	104	51	100	0	0	0	0	0	0	0	0	7	3	1		1	2	0	6	3	0	4	6	7	6	5	7	5	1	1	13	62	80	8	1
0	0	84	F	1	22.2641	4.21	4.21	0	58	3	3	2.5	4	3.25	154	70	99	0	0	1	0	2	0	0	0	4		0	0	1	0	3	4	4	0	4	4	4	3	4	1	5	0	0	20	69	91	15	0
0	0	50	M	1	29.4229	0.43	1.92	0	36		0	0	0	0	119	69	93	0	0	0	0	0	0	0	0	0		0		0	0	0	0	0	0	0	0	0	0	0	0	4	0	0	19	65	76	15	0
0	0	71	M	1	26.0617	3	3	0	73	1	1	1	1	1	131	59	96	0	0	0	0	0	0	0	0	1		0		1	0	0	1	1	0	1	1	1	0	1	1	4	0	0	10	70	85	15	0
0	0	67	M	1	35.7224	1.6	15.1	8	68	1	6	3.5	6	3.5	131	125	90	0	0	0	0	0	0	0	0	6	3	1		1	0	1	5	2	0	3	5	6	5	6	5	5	0	0	33	70	81	13	1
0	0	69	M	0	27.4943	0.91	8.9	1	47		1	1	1	1	150	60	98	0	0	0	0	1	1	0	0	1		0		1	0	0	1	1	0	1	1	1	0	1	1	4	0	0	17	81	97	15	0
0	0	71	F	1	24.3526	0.35	5	2	57		2	2	2	2	129	75	71	0	0	0	0	0	0	0	0	2	1			1	0		2	1	0	1	2	2	1	2	2	3	0	0	16	71	81	15	0
0	0	62	M	0	24.7934	1.95	5.01	0	66	5	5	5	5	5	103	107	96	1	0	0	2	6	1	0	0	5		2	0	1	0	2	3	3	0	5	3	5	4	5	3	5	0	0	26	71	79	15	0
0	0	63	F	1	21.8517	0.89	6.39	1	58		3	3	3	3	89	52	98	0	0	0	0	3	0	0	1	3	2	0	0	1	0	0	3	1	1	1	3	3	2	3	3	6	0	0	21	48	58	15	0
0	0	19	M	1	27.59	0.89	8.06	0	43		1	1	1	1	138	111	89	0	0	0	0	0	0	0	0	1		0		1	0	0	1	1	0	1	1	1	0	1	1	4	0	0	28	35	58	15	0
0	0	75	F	1	27.4516	0.94	11.41	6	59		2	2	2	2	127	63	100	0	0	0	0	3	0	1	1	2		1		1	0	0	1	1	0	2	1	2	1	2	2	4	0	0	24	63	79	15	0
0	0	48	M	1	27.7135	1.27	2.48	0	36	0	4	2	4	2	151	71	100	0	0	0	2	2	0	0	0	4	1	1		1	0	1	3	2	0	3	3	4	3	4	3	5	0	0	16	78	88	15	0
0	0	63	M	1	27.2062	2.32	3.1	0	67	1	1	1	1	0.666667	138	73	100	0	0	0	0	8	0	1	0	1		0		1	0	0	1	1	0	1	1	1	0	1	1	4	0	0	19	89	102	15	0
0	0	73	F	1	24.7093	0.75	4.79	0	48		2	2	2	2	118	69	99	0	0	0	0	0	0	0	0	2		1		1	0	0	1	1	0	2	1	2	1	2	2	4	0	0	15	76	89	15	0
0	0	52	M	1	21.7776	0.86	2.85	0	48		1	1	1	1	149	52	98	0	0	0	0	0	0	0	0	1		0		1	0	0	1	1	0	1	1	1	0	1	1	4	0	0	17	88	102	15	0
0	0	76	M	1	27.1626	0.09	7.02	1	46		1	1	1	1	151	60	97	0	0	0	0	0	0	0	0	1				1	0		1	1	0	1	1	1	0	1	1	2	0	0	13	91	105		0
0	0	72	M	1	24.5679	0.79	3.32	0	37		1	1	1	1	171	92	99	0	0	0	0	2	0	1	0	1				1	0		1	1	0	1	1	1	0	1	1	2	0	0	17	80	89	15	0
0	0	56	M	1	29.9824	1.58	3.54	0	42	1	1	1	1	1	131	74	95	0	0	0	0	0	0	0	0	1		0		1	0	0	1	1	0	1	1	1	0	1	1	4	0	0	17	91	101	15	0
0	0	51	M	1	26.159	0.54	2.79	0	27		0	0	0	0	136	91	98	0	0	0	0	0	0	0	0	0		0		0	0	0	0	0	0	0	0	0	0	0	0	4	0	0	18	87	100	15	0
0	0	65	M	1	25.7407	2.03	9.98	0	56	3	5	4	5	4	140	122	93	0	0	0	0	0	0	0	0	5	1	2	2	0	0	0	1	0	1	4	3	3	5	5	5	6	0	0	40	89	101	15	0
0	0	58	M	1	36.6805	0.68	0.68	0	36		1	1	1	1	98	105	99	0	0	0	0	0	0	0	0	1		0		1	0	0	1	1	0	1	1	1	0	1	1	4	0	0	22	93	101	15	0
0	0	59	M	1	28.0442	1.63	2.81	0	42	0	1	0.5	1	0.5	116	81	98	0	0	1	0	1	0	0	0	1		0		1	0	0	1	1	0	1	1	1	0	1	1	4	0	0	17	79	94	15	0
0	0	73	F	1	19.7778	3.67	3.67	0	57	0	1	0.5	2	1	123	65	98	0	0	1	0	1	0	0	0	1		0		1	0	0	1	1	0	1	1	1	0	1	1	4	0	0	12	65	79	15	0
0	0	24	M	1	41.8438	1.85	2.24	0	32	0	1	0.5	1	0.5	111	70	99	0	0	0	0	0	0	0	0	1		0		1	0	0	1	1	0	1	1	1	0	1	1	4	0	0	28	76	95	15	0
0	0	82	F	1	33.9982	1.01	2.69	0	57		1	1	1	1	128	67	99	0	0	0	0	2	1	0	1	1		0		1	0	0	1	1	0	1	1	1	0	1	1	4	0	0	19	75	89	15	0
0	0	86	F	1	29.216	1.83	1.83	0	61	4	4	2.5	4	2.5	132	79	97	0	0	0	0	3	1	1	0	1		0		1	0	0	1	1	0	1	1	1	0	1	1	4	0	0				15	0
0	0	58	M	1	24.9143	1.84	4.83	0	65	2	2	2	2	2	93	124	96	0	0	0	2	4	1	0	0	2		0		1	0	1	2	2	0	2	2	2	1	2	1	4	0	0	13	71	76	15	0
0	0	86	M	1	30.0043	1.66	1.66	0	67	5	5	3	5	4	147	81	96	0	0	0	0	0	0	0	0	3	2	0	0	1	0	0	3	1	1	1	3	3	2	3	3	6	0	0	8	64	84	15	0
0	0	78	M	1	22.5914	0.87	2.56	0	48		4	4	4	4	98	65	95	0	0	0	0	2	0	1	0	4		0		1	0	3	4	4	0	4	4	4	3	4	1	4	0	0	12	58	68	15	0
0	0	68	M	1	26.159	1.98	1.98	0	39	2	2	1.5	2	1.5	152	70	100	0	0	0	0	0	0	0	0	1		0		1	0	0	1	1	0	1	1	1	0	1	1	4	0	0	13	77	96	15	0
0	0	76	F	1	20.2632	1.88	4.1	0	71	5	5	3.5	5	3.5	101	84	99	0	0	1	0	1	0	0	0	2		1		1	0	0	1	1	0	2	1	2	1	2	2	4	0	0	16	72	79	15	0
0	0	57	M	1	44.4291	2.4	2.4	0	53	1	4	2.5	4	2	120	62	97	0	0	0	0	0	0	0	0	4		0		1	0	3	4	4	0	4	4	4	3	4	1	4	0	0	14	74	86	15	0
0	0	77	M	1	29.0052	0.55	10.99	3	48		4	4	4	4	99	77	96	0	0	0	0	1	0	0	0	4	2	0		2	0	0	4	2	0	2	4	4	2	4	4	5	1	1	20	57	69	15	0
0	0	41	F	0	37.1875	1.13	3.89	1	39	0	3	1.5	3	1.5				0	0	0	0	2	1	0	1	3	2			1	0		3	1	0	1	3	3	2	3	3	3	0	0	18	73	85	15	0
0	0	91	F	1	27.0051	3.84	4.74	0	86	3	6	4.5	6	3.75	152	109	98	0	0	0	0	3	0	1	0	6		1		1	1	3	5	5	0	6	5	6	5	5	3	4	0	0	13	69	83	13	0
0	0	39	F	0	37.8329	1.45	2.21	0	30	1	1	1	1	1	154	83	100	0	0	0	0	0	0	0	0	1		0		1	0	0	1	1	0	1	1	1	0	1	1	4	0	0	15	78	95	15	1
0	0	77	M	1	19.4342	0.37	0.37	0	50		0	0	0	0	138	63	100	0	0	0	0	11	1	1	0	0		0		0	0	0	0	0	0	0	0	0	0	0	0	4	0	0	10	58	88	15	0
0	0	21	F	0	24.22	0.11	0.95	0	6		0	0	0	0				0	0	0	2	4	0	1	0	0				0			0	0	0	0	0	0	0	0	0	1	0	0	14	91	106		0
0	0	59	M	1	27.2911	0.97	2.95	0	37		1	1	1	1	192	66	100	0	0	0	0	0	0	0	0	1		0		1	0	0	1	1	0	1	1	1	0	1	1	4	0	0	11	104	132	15	0
0	0	39	M	1	35.2327	0.61	3.5	0	35		1	1	1	1	122	88	96	0	0	0	0	9	1	1	0	1				1	0		1	1	0	1	1	1	0	1	1	2	0	0	23	86	95	15	0
0	0	52	M	0	33.9854	2.06	3.21	0	50	2	6	4	6	2.66667	140	93	94	0	0	1	0	1	0	0	0	6	2	1	2	1	0	0	3	1	1	4	5	4	5	6	6	6	0	0	23	92	103	15	0
0	0	44	M	0	26.7666	1.05	1.06	0	51		1	1	1	1	115	71	96	1	0	0	0	2	0	0	1	1		0		1	0	0	1	1	0	1	1	1	0	1	1	4	0	0	10	83	91	15	0
0	0	58	M	1	32.5418	1.89	2.89	0	29	1	2	1.5	3	2	126	63	100	0	0	0	0	0	0	0	0	3		0		3	0	0	3	3	0	3	3	3	0	3	3	4	1	1	12	46	61	15	0
0	0	72	M	1	29.2578	0.74	6.95	0	54		2	2	2	2	116	57	99	0	0	0	0	0	0	0	0	2		0		1	0	1	2	2	0	2	2	2	1	2	1	4	0	0	13	69	80	15	0
0	0	52	F	1	24.2424	3.09	5.4	0	37	1	1	1	1	1	102	76	100	1	0	0	0	2	0	0	1	1		0		1	0	0	1	1	0	1	1	1	0	1	1	4	0	0	14	62	73	15	0
0	0	65	F	1	28.125	1.09	1.09	0	37	0	1	0.5	1	0.5	106	66	100	0	0	0	0	0	0	0	0	1		0		1	0	0	1	1	0	1	1	1	0	1	1	4	0	0	17	67	76	15	0
0	0	61	F	1	22.3925	0.4	11.52	10	107		10	10	10	10	78	135	94	0	1	1	2	11	1	1	0	10	2	2	2	4	0	0	6	4	1	8	8	8	6	10	10	6	1	2	18	37	50	15	0
0	0	83	F	1	25.7031	4.18	4.18	0	50	1	2	1.5	2	1.2	134	89	100	0	1	0	0	2	0	0	1	2	1	0	0	1	0	0	2	1	1	1	2	2	1	2	2	6	0	0	16	79	93	15	0
0	0	29	F	0	24.5432	1.91	16.03	9	64	5	5	5	5	5	118	88	92	0	0	0	2	3	0	0	0	5	2	2		1	0	0	3	1	0	3	3	5	4	5	5	5	0	0	22	51	69	15	0
0	0	73	M	1	27.1161	1.66	2.66	0	57	1	1	1	1	1	102	99	94	0	0	0	0	14	1	1	0	1		0		1		0	1	1	0	1	1	1	0	1	1	3	0	0	15	71	79	15	0
0	0	66	F	1	30.4358	0.61	1.33	0	53		4	4	4	4	74	62	93	0	0	0	0	0	0	0	0	4		0		1	0	3	4	4	0	4	4	4	3	4	1	4	0	0	18	34	45	15	0
0	0	82	F	1	23.4766	2.33	2.33	0	56	1	3	2	3	1.33333	146	86	96	0	0	0	0	0	0	0	0	3		0		3	0	0	3	3	0	3	3	3	0	3	3	4	1	1	16	81	94	15	0
0	0	64	F	1	26.9896	1	6.2	2	54		1	1	1	1	115	59	99	1	0	1	0	6	0	1	1	1		0	0	1	0	0	1	1	0	1	1	1	0	1	1	5	0	0	18	46	63	15	0
0	0	51	F	1	17.4701	0.71	2.94	0	33		1	1	1	1	84	70	93	1	0	0	2	4	0	0	0	1		0		1	0	0	1	1	0	1	1	1	0	1	1	4	0	0	14	77	92	15	0
0	0	72	F	0	27.8156	1.82	4.92	0	66	1	1	1	1	1	122	50	99	0	0	0	0	2	1	0	1	1		0	0	1	0	0	1	1	0	1	1	1	0	1	1	5	0	0	16	57	65	15	0
0	0	38	F	1	39.3931	3.04	5.07	0	36	0	1	0.5	1	0.333333	129	73	100	0	0	0	0	0	0	0	0	1		0		1	0	0	1	1	0	1	1	1	0	1	1	4	0	0	17	74	93	15	0
0	0	55	M	0	26.3329	1.52	2.64	0	25	0	0	0	0	0	138	81	99	0	0	0	0	1	1	0	0	0		0		0	0	0	0	0	0	0	0	0	0	0	0	4	0	0	14	83	92	15	0
0	0	55	F	1	21.6713	0.64	3.9	0	35		1	1	1	1	117	87	96	0	0	0	0	0	0	0	0	1		0		1	0	0	1	1	0	1	1	1	0	1	1	4	0	0	17	66	78	15	0
0	0	57	M	1	26.597	1.14	3.96	1	60	0	1	0.5	1	0.5	139	81	92	0	0	0	0	2	1	0	0	1		0		1	0	0	1	1	0	1	1	1	0	1	1	4	0	0	17	109	112	15	0
0	0	55	F	1	35.7778	0.92	2.95	0	17		2	2	3	3	84	73	94	0	0	0	0	0	0	0	0	3	2	0		1	0	0	3	1	0	1	3	3	2	3	3	5	0	0	16	82	105	9	1
0	0	51	F	1	19.5703	0.85	5.76	3	56		5	5	5	5	148	65	100	0	0	0	2	5	1	0	0	5		0		1	0	4	5	5	0	5	5	5	4	5	1	4	0	0	11	40	54	15	0
0	0	28	F	1	26.8054	0.94	7	0	43		1	1	1	1	127	87	96	0	0	0	0	0	0	0	0	1		0		1	0	0	1	1	0	1	1	1	0	1	1	4	0	0	19	92	100	15	0
0	0	47	M	1	47.4065	1.21	2.81	0	28	0	1	0.5	1	0.5	117	65	100	1	0	0	0	1	0	0	0	1		0		1	0	0	1	1	0	1	1	1	0	1	1	4	0	0	18	73	83	15	0
0	0	52	M	0	29.4531	0.53	3.71	0	37		3	3	3	3	132	113	93	0	0	0	0	2	1	0	0	3		2		1	0	0	1	1	0	3	1	3	2	3	3	4	0	0	29	84	95	15	0
0	0	59	F	0	32.0198	1.32	6	1	34	1	1	1	1	1	110	78	97	0	0	0	0	3	1	0	0	1		0		1	0	0	1	1	0	1	1	1	0	1	1	4	0	0	21	68	78	15	0
0	0	69	M	1	30.1235	2.7	2.92	0	33	1	1	1	1	0.666667	137	68	100	0	0	0	0	2	0	1	0	1		0		1	0	0	1	1	0	1	1	1	0	1	1	4	0	0	16	49	74	15	0
0	0	53	M	1	25.1579	1.91	2.96	0	42	2	2	2	2	2	142	61	92	0	0	0	0	0	0	0	0	2		1		1	0	0	1	1	0	2	1	2	1	2	2	4	0	0	14	80	95	15	0
0	0	57	F	1	25.8386	1.07	4.16	0	39	1	2	1.5	4	2.5	132	71	93	0	0	0	0	0	0	0	0	4	1	0		3	0	0	4	3	0	3	4	4	1	4	4	5	1	1	18	60	75	15	0
0	0	52	M	1	29.0698	1.03	3.01	0	30		1	1	1	1	132	98	99	1	0	0	0	1	0	0	0	1		0		1	0	0	1	1	0	1	1	1	0	1	1	4	0	0	27	63	75	15	0
0	0	82	M	1	23.3469	2.05	9.22	3	61	3	3	2.5	3	2	107	91	100	0	0	0	0	1	0	0	1	2		0		1	0	1	2	2	0	2	2	2	1	2	1	4	0	0	14	55	68	15	0
0	0	71	M	1	24.4245	2.86	10.33	5	75	2	2	1.5	2	1.66667	147	134	92	0	0	0	0	1	0	0	1	1		0		1	0	0	1	1	0	1	1	1	0	1	1	4	0	0	16	71	90	15	0
0	0	60	M	1	23.5935	1.07	2.96	1	54	0	1	0.5	1	0.5	121	89	100	0	0	0	0	0	0	0	0	1		0		1	0	0	1	1	0	1	1	1	0	1	1	4	0	0	23	63	76	15	0
1	1	89	F	1	22.9333	2.08	4.62	2	72	1	1	1	3	1.66667	152	83	100	0	0	0	0	8	0	1	0	1		0		1	0	0	1	1	0	1	1	1	0	1	1	4	0	0	22	66	67	15	0
0	0	61	F	1	21.7738	1.92	4.88	0	34	0	1	0.5	1	0.5	136	64	98	0	0	0	0	0	0	0	0	1		0		1	0	0	1	1	0	1	1	1	0	1	1	4	0	0	16	75	88	15	0
0	0	52	F	1	48.4483	0.99	0.99	0	44		1	1	1	1	93	69	97	0	0	1	0	1	0	0	0	1		0		1	0	0	1	1	0	1	1	1	0	1	1	4	0	0	14	48	51	15	0
0	0	70	M	1	26.8274	0.72	1.99	0	39		1	1	1	1	125	83	97	0	1	0	0	2	0	0	1	1		0		1	0	0	1	1	0	1	1	1	0	1	1	4	0	0	16	69	80	15	0
0	0	77	F	1	34.2194	0.9	3.86	2	55		1	1	3	3	131	60	97	0	0	0	0	2	0	1	0	3		0		1	2	0	3	3	0	3	3	3	2	1	3	4	0	0	20	116	132	11	0
0	0	44	F	1	37.8693	1.38	3.55	0	19	0	0	0	0	0	113	94	99	0	0	0	0	0	0	0	0	0		0		0	0	0	0	0	0	0	0	0	0	0	0	4	0	0	15	74	82	15	0
0	0	41	M	1	44.1782	2.69	2.7	0	19	6	6	3.5	6	4	107	91	100	0	0	0	0	0	0	0	0	1		0		1	0	0	1	1	0	1	1	1	0	1	1	4	0	0	16	83	94	15	0
0	0	46	M	0	33.4877	0.19	0.19	0	12		0	0	1	1	124	59	100	0	0	0	0	0	0	0	0	1				1	0		1	1	0	1	1	1	0	1	1	2	0	0	12	72	82	15	0
0	0	64	F	1	32.7442	1.85	2.9	0	50	2	2	1.5	2	1.5	124	44	98	1	0	0	0	1	0	0	0	1		0		1	0	0	1	1	0	1	1	1	0	1	1	4	0	0	13	99	105	15	0
0	0	60	M	1	24.8792	0.65	2.18	0	48		1	1	1	1	112	71	99	0	0	0	0	2	0	1	0	1		0	0	1	0	0	1	1	0	1	1	1	0	1	1	5	0	0	15	71	82	15	0
0	0	60	F	1	30.3008	1.32	3.27	0	53	1	1	1	1	1	96	84	97	0	0	0	0	0	0	0	0	1		0		1	0	0	1	1	0	1	1	1	0	1	1	4	0	0	14	74	84	15	0
0	0	70	M	1	30.6612	4.82	4.83	0	62	2	2	2	2	2	105	76	95	1	0	0	0	4	1	0	0	2		0		1	0	1	2	2	0	2	2	2	1	2	1	4	0	0	10	59	70	15	0
0	0	88	F	1	33.7325	1.57	3.58	0	49	2	4	3	4	3	133	83	99	0	0	0	0	0	0	0	0	4	2	1		1	0	0	3	1	0	2	3	4	3	4	4	5	0	0	29	94	105	15	0
0	0	48	M	1	40.7012	1.44	1.44	0	57	1	1	1	1	1	145	90	97	0	0	0	0	5	1	1	0	1		0		1	0	0	1	1	0	1	1	1	0	1	1	4	0	0	25	84	94	15	0
0	0	64	M	1	25.4785	1.15	5.1	0	26	0	1	0.5	1	0.5	120	61	99	0	0	0	0	0	0	0	0	1		0		1		0	1	1	0	1	1	1	0	1	1	3	0	0	16	77	86	15	0
0	0	54	M	1	22.1607	1.93	1.94	0	23	1	1	1	1	1	113	67	99	0	0	0	0	0	0	0	0	1		0	0	1	0	0	1	1	0	1	1	1	0	1	1	5	0	0	13	72	86	15	0
0	0	24	F	1	29.6208	0.92	1.37	0	17		1	1	1	1	128	79	100	0	0	0	0	0	0	0	0	1		1		0	0	0	0	0	0	1	0	1	1	1	1	4	0	0	17	75	86	15	0
0	0	88	F	0	25.1963	0.06	13.98	8	31		0	0	0	0	119	89	97	0	0	1	0	2	0	0	1	0				0	0		0	0	0	0	0	0	0	0	0	2	0	0		65	86		0
0	0	51	M	1	25.2806	0.93	2.86	0	52		2	2	2	2	104	57	100	0	0	0	0	0	0	0	0	2		0	0	1		1	2	2	0	2	2	2	1	2	1	4	0	0	13	59	67	15	0
0	0	84	F	1	34.9219	0.85	6.16	4	83		2	2	2	2	99	49	79	0	1	0	0	3	0	1	0	2		0		1	0	1	2	2	0	2	2	2	1	2	1	4	0	0				15	0
0	0	72	F	1	24.1415	1.71	2.65	0	53	1	1	1	1	1	115	77	98	0	0	0	0	3	0	1	0	1		0		1	0	0	1	1	0	1	1	1	0	1	1	4	0	0	16	49	61	15	0
0	0	73	F	1	27.875	1.43	9.62	0	66	4	4	3	4	3	115	77	95	0	0	0	0	1	1	0	0	2		0		2	0	0	2	2	0	2	2	2	0	2	2	4	1	1	23	57	72	15	0
0	0	40	M	1	30.3871	3.1	3.1	0	53	1	1	0.5	2	1	150	52	100	0	0	0	0	2	0	1	0	0		0		0	0	0	0	0	0	0	0	0	0	0	0	4	0	0	17	80	95	15	0
0	0	51	M	1	25.7122	2.57	2.57	0	22	4	4	2	4	1.66667	194	100	98	0	0	0	0	0	0	0	0	0		0	0	0	0	0	0	0	0	0	0	0	0	0	0	5	0	0	14	107	130	15	0
0	0	76	M	1	29.737	3.95	4.03	0	64	1	2	1.5	2	1.25	115	48	99	0	0	1	0	3	0	0	1	2		0		1	1	0	2	2	0	2	2	2	1	1	2	4	0	0	16	57	71	14	0
0	0	53	F	1	25.2482	3.02	4.14	0	39	1	1	1	2	1.33333	133	79	100	0	0	0	0	0	0	0	0	1				1	0		1	1	0	1	1	1	0	1	1	2	0	0	16	75	87	15	0
0	0	60	M	1	32.6376	1.13	3.1	0	42	0	1	0.5	1	0.5	130	60	98	0	0	1	0	1	0	0	0	1		0		1	0	0	1	1	0	1	1	1	0	1	1	4	0	0	17	75	94	15	0
0	0	59	F	1	20.3223	1.32	5.33	0	58	0	1	0.5	1	0.5	119	55	99	0	0	0	0	1	0	0	0	1		0	0	1	0	0	1	1	0	1	1	1	0	1	1	5	0	0	12	69	81	15	0
0	0	65	M	1	35.7099	1.97	1.97	0	40	3	3	2.5	3	2.5	124	77	100	0	0	0	0	0	0	0	0	2				1	1		2	2	0	2	2	2	1	1	2	2	0	0	18	61	69	14	0
0	0	55	M	1	25.1168	0.63	4.54	0	47		4	4	4	4	132	77	99	0	0	0	0	1	0	0	1	4	3	0		1	0	0	4	1	0	1	4	4	3	4	4	5	0	0	13	76	87	15	0
0	0	40	M	1	23.9146	1.03	2.93	0	36	0	1	0.5	1	0.5	118	69	94	0	0	0	0	1	0	0	0	1		0		1	0	0	1	1	0	1	1	1	0	1	1	4	0	0	14	72	81	15	0
0	0	42	F	1	24.231	1.04	1.04	0	31	0	2	1	2	1	135	94	95	0	0	0	0	0	0	0	0	2	1	0		1	0	0	2	1	0	1	2	2	1	2	2	5	0	0	15	79	93	15	0
0	0	73	M	0	23.5802	1.07	2.95	0	44	0	0	0	1	0.5	117	85	99	0	0	0	0	0	0	0	0	1		0		1	0	0	1	1	0	1	1	1	0	1	1	4	0	0	17	74	81	15	0
0	0	45	M	1	25.5939	1.51	1.51	0	33	1	1	1	1	1	116	102	97	0	0	0	0	0	0	0	0	1		0		1	0	0	1	1	0	1	1	1	0	1	1	4	0	0	14	88	93	15	0
0	0	60	M	1	36.7182	1.72	7.91	0	43	2	2	1.5	2	1.5	134	80	96	1	0	0	0	10	0	1	0	1		0		1	0	0	1	1	0	1	1	1	0	1	1	4	0	0	12	69	86	15	0
0	0	37	M	1	23.4607	0.06	1.18	0	21		0	0	0	0	161	69	99	0	0	0	0	0	0	0	0	0				0			0	0	0	0	0	0	0	0	0	1	0	0					0
0	0	81	M	1	26.4763	0.84	0.85	0	48		1	1	1	1	147	64	98	0	0	1	0	3	0	1	0	1		0		1	0	0	1	1	0	1	1	1	0	1	1	4	0	0	19	65	86	15	0
0	0	69	M	1	32.1597	2.12	5.82	3	62	6	6	4.5	6	4.66667	142	58	100	0	0	1	2	7	1	0	0	3		1		1	0	1	2	2	0	3	2	3	2	3	2	4	0	0	18	81	91	8	1
0	0	75	M	1	35.3516	0.77	20.05	16	93		2	2	2	2	126	110	99	0	0	0	0	8	0	1	0	2		0		1	1	0	2	2	0	2	2	2	1	1	2	4	0	0	20	64	73	14	0
0	0	81	M	1	30.451	3.13	3.89	0	48	1	1	1	1	1	139	85	97	0	0	1	0	4	1	0	0	1		0		1	0	0	1	1	0	1	1	1	0	1	1	4	0	0	19	92	110	15	0
0	0	70	F	1	25.6789	1.23	2.04	1	48	0	1	0.5	1	0.5	116	59	99	0	0	0	0	0	0	0	0	1		0		1	0	0	1	1	0	1	1	1	0	1	1	4	0	0	13	51	68	15	0
0	0	76	F	0	33.0418	0.27	35.12	12	132		11	11	11	11	85	127	93	0	0	0	0	0	0	0	0	11	4	0		4	0	3	11	7	0	7	11	11	7	11	8	5	1	4	20	69	107	3	1
0	0	75	F	1	30.1194	0.91	4.84	0	36		0	0	0	0	174	68	95	0	0	1	0	1	0	0	0	0		0	0	0	0	0	0	0	0	0	0	0	0	0	0	5	0	0	25	73	97	15	0
0	0	61	F	1	23.4236	1.11	8.06	3	44	0	4	2	4	2	95	107	88	0	0	0	0	2	0	1	0	4		0		1	0	3	4	4	0	4	4	4	3	4	1	4	0	0	19	66	72	15	0
0	0	58	M	1	23.2286	0.64	2.96	2	39		3	3	3	3	120	52	98	0	0	0	0	8	0	1	0	3		0	2	1	0	0	1	1	0	3	3	1	2	3	3	5	0	0	20	81	94	15	0
0	0	45	M	0	46.8104	0.89	4.17	1	39		4	4	4	4	126	88	96	0	0	0	0	1	1	0	0	4	3	0		1	0	0	4	1	0	1	4	4	3	4	4	5	0	0	6	85	91	15	0
0	0	73	M	1	38.3181	1.89	2.08	0	57	2	2	2	2	2	91	41	95	0	0	0	0	1	1	0	0	2		1		1	0	0	1	1	0	2	1	2	1	2	2	4	1	1	16	40	52	15	0
0	0	66	M	1	21.5856	3.23	3.23	0	22	1	1	1	1	1	130	67	99	0	0	0	0	0	0	0	0	1		0		1	0	0	1	1	0	1	1	1	0	1	1	4	0	0	18	58	73	15	0
0	0	47	M	0	37.6125	1.17	2.16	0	30		2	2	2	2	123	71	95	0	0	0	0	0	0	0	0	2		1	0	1	0	0	1	1	0	2	1	2	1	2	2	5	0	0	21	52	62	15	0
0	0	56	F	1	33.1328	1.33	11.07	0	50	1	3	2	3	2	117	85	95	0	0	0	0	4	0	0	0	3		2		1	0	0	1	1	0	3	1	3	2	3	3	4	0	0	22	94	100	15	0
0	0	48	M	1	18.2259	1.13	1.13	0	44	0	1	0.5	1	0.5	118	86	97	0	0	0	0	0	0	0	0	1		0	0	1	0	0	1	1	0	1	1	1	0	1	1	5	0	0	18	106	109	15	0
0	0	79	F	1	25.2941	1.8	3.74	0	66	1	1	1	1	1	97	69	91	0	0	0	0	0	0	0	0	1		0	0	1	0	0	1	1	0	1	1	1	0	1	1	5	0	0	18	59	66	15	0
0	0	46	M	1	43.2473	1.02	4.43	1	18		1	1	1	1	123	81	92	0	0	0	0	0	0	0	0	1		0		1	0	0	1	1	0	1	1	1	0	1	1	4	0	0	19	64	76	15	0
0	0	69	F	1	19.6	1.83	1.83	0	52	0	5	2.5	5	2.5	104	83	95	0	0	0	0	1	0	0	1	5		0		1	0	4	5	5	0	5	5	5	4	5	1	4	0	0	13	61	77	15	0
0	0	72	M	0	25.4178	0.34	1.25	0	71		1	1	2	2	188	52	100	0	0	0	0	6	1	0	0	2		1	0	1	0	0	1	1	0	2	1	2	1	2	2	5	0	0	18	55	78	15	0
0	0	38	F	1	35.4297	0.8	20.23	0	27		0	0	0	0	127	83	95	0	0	0	0	0	0	0	0	0		0		0	0	0	0	0	0	0	0	0	0	0	0	4	0	0	18	74	82	15	0
0	0	71	M	1	24.0569	2.36	2.36	0	62	1	4	2.5	4	1.66667	186	74	98	0	0	0	0	0	0	0	0	4		0	0	1	0	3	4	4	0	4	4	4	3	4	1	5	0	0	12	71	86	15	0
0	0	58	F	1	25.6666	0.73	1.86	0	25		1	1	1	1	133	70	91	0	0	0	0	0	0	0	0	1		0		1	0	0	1	1	0	1	1	1	0	1	1	4	0	0	12	71	86	15	0
0	0	47	M	0	29.5584	0.63	3.4	0	25		2	2	2	2	156	50	99	0	0	0	0	0	0	0	0	2		0		1	0	1	2	2	0	2	2	2	1	2	1	4	0	0	12	90	103	15	0
0	0	66	M	1	34.5188	1.14	2.15	0	52	0	2	1	2	1	110	63	100	0	0	1	0	9	0	1	0	2		0		1	0	1	2	2	0	2	2	2	1	2	1	4	0	0	18	72	82	15	0
0	0	63	M	1	23.4948	2.2	2.2	0	60	4	4	2.5	4	2	118	46	99	0	0	0	0	9	0	1	1	1		0		1	0	0	1	1	0	1	1	1	0	1	1	4	0	0	11	60	73	15	0
0	0	41	F	0	26.4583	1.68	3.12	0	23	1	1	0.5	1	0.5	115	85	99	0	0	0	0	0	0	0	0	0		0		0	0	0	0	0	0	0	0	0	0	0	0	4	0	0	16	86	92	15	0
0	0	45	F	1	37.4871	1.86	1.86	0	37	1	1	1	1	1	152	95	96	0	0	0	0	1	0	0	1	1		0		1	0	0	1	1	0	1	1	1	0	1	1	4	0	0	16	93	109	15	0
0	0	50	F	1	18.8963	4.56	12.7	0	33	9	9	6	9	3	141	88	97	0	0	0	0	0	0	0	0	3		0	0	0	0	3	3	3	0	3	3	3	3	3	0	5	0	0	23	80	95	15	0
0	0	58	M	1	32.1402	1.41	2.49	0	27	0	1	0.5	1	0.5	116	79	99	0	0	0	0	0	0	0	0	1		0		1	0	0	1	1	0	1	1	1	0	1	1	4	0	0	15	54	64	15	0
0	0	38	F	0	23.5351	2.19	3.26	0	54	1	1	1	1	1	77	132	100	0	1	0	0	1	0	0	0	1		0		1	0	0	1	1	0	1	1	1	0	1	1	4	0	0	14	52	55	15	0
0	0	78	F	1	23.9453	0.08	2.27	0	36		0	0	1	1	140	91	100	0	0	0	0	5	0	1	1	1				1	0	0	1	1	0	1	1	1	0	1	1	3	0	0	18	81	95		0
0	0	88	F	1	33.0642	0.84	12.76	5	83		5	5	5	5	123	140	100	0	0	0	0	0	0	0	0	5		0		1	0	4	5	5	0	5	5	5	4	5	1	4	0	0	20	123	133	15	0
0	0	62	M	1	29.0799	2.17	3.18	0	46	1	1	1	1	0.666667	131	53	98	0	0	0	0	1	0	0	0	1		0		1	0	0	1	1	0	1	1	1	0	1	1	4	0	0	14	78	89	15	0
0	0	58	F	0	28.1553	4.09	4.09	0	60	4	4	2.5	4	2.75	112	79	98	0	0	0	0	3	1	1	0	1		0		1	0	0	1	1	0	1	1	1	0	1	1	4	0	0	17	66	76	15	0
0	0	61	M	1	26.7012	2.33	2.33	0	31	1	2	1.5	2	1	134	59	99	0	0	0	0	0	0	0	0	2		0		1	0	1	2	2	0	2	2	2	1	2	1	4	0	0	13	75	89	15	0
0	0	64	F	1	44.0771	1.98	1.98	0	51	1	1	1	1	1	153	80	95	1	0	0	0	5	1	1	1	1		0		1	0	0	1	1	0	1	1	1	0	1	1	4	0	0	16	77	90	15	0
0	0	67	F	1	26.4062	0.73	2.32	0	57		1	1	1	1	96	91	96	0	0	0	0	0	0	0	0	1		0		1	0	0	1	1	0	1	1	1	0	1	1	4	0	0	16	63	77	15	0
0	0	64	M	1	22.0121	0.94	40.91	9	49		3	3	5	5	91	118	92	0	0	0	0	0	0	0	0	5	2	2		1	0	0	3	1	0	3	3	5	4	5	5	5	0	0	28	48	58	15	0
0	0	56	M	1	28.8009	2.12	3.07	0	27	1	1	1	2	1.33333	98	62	100	0	0	0	0	0	0	0	0	2		1		1	0	0	1	1	0	2	1	2	1	2	2	4	0	0	21	66	75	15	0
0	0	60	M	1	28.4011	0.4	0.42	0	18		0	0	0	0	116	86	93	0	0	0	0	0	0	0	0	0				0	0		0	0	0	0	0	0	0	0	0	2	0	0	21	66	79	15	0
1	1	57	F	1	32.1748	13.4	15.83	2	78	6	6	6	17	10.5714	75	108	98	1	1	0	0	5	0	1	0	6		1		1	0	4	5	5	0	6	5	6	5	6	2	4	0	0	22	42	49	15	0
0	0	51	M	1	29.3402	1.58	1.58	0	47	0	1	0.5	1	0.5	112	51	99	0	0	0	0	0	0	0	0	1		0		1	0	0	1	1	0	1	1	1	0	1	1	4	0	0	9	69	80	15	0
0	0	55	F	1	26.4583	0.82	1.18	0	43		1	1	1	1	80	49	100	0	0	0	0	0	0	0	0	1		0		1	0	0	1	1	0	1	1	1	0	1	1	4	0	0	13	46	55	15	0
0	1	65	M	1	35.7759	4.51	5.16	0	56	4	4	3.5	4	2.6	110	93	94	1	0	0	0	1	0	0	0	3		2	0	1	0	0	1	1	0	3	1	3	2	3	3	5	0	0	20	55	69	15	0
0	0	77	M	1	31.306	7.65	11.3	3	58	12	12	9	12	6.28571	127	98	98	0	1	0	0	2	0	0	1	6		2		3	0	1	4	4	0	6	4	6	3	6	5	4	1	2	18	63	79	15	0
0	0	24	M	0	20.9343	1.78	10.12	0	69	5	5	5	5	5	123	122	100	0	0	0	2	2	0	0	0	5		0		1	0	4	5	5	0	5	5	5	4	5	1	4	0	0	35	76	84	15	0
0	0	68	M	1	31.375	0.8	0.8	0	41		1	1	1	1	151	82	100	0	0	0	0	3	0	1	0	1		0		1	0	0	1	1	0	1	1	1	0	1	1	4	0	0	24	81	95	15	0
0	0	62	M	1	31.9377	2.9	2.91	0	39	1	1	1	1	1	129	70	98	0	0	0	0	0	0	0	0	1		0		1	0	0	1	1	0	1	1	1	0	1	1	4	0	0	12	67	82	15	0
0	0	67	M	1	30.6425	0.97	5.03	0	77		1	1	1	1	139	53	99	0	0	0	0	0	0	0	0	1	0	0		1	0	0	1	1	0	1	1	1	0	1	1	5	0	0	16	70	88	15	0
0	0	42	M	1	29.9148	3	3	0	33	1	1	1	1	1	141	85	100	0	0	0	0	0	0	0	0	1		0	0	1	0	0	1	1	0	1	1	1	0	1	1	5	0	0	11	69	81	15	0
0	0	76	F	1	26.9531	0.74	9.06	4	48		1	1	1	1	111	70	97	1	0	0	0	1	0	0	0	1		0		1	0	0	1	1	0	1	1	1	0	1	1	4	0	0	14	55	78	15	0
0	0	73	M	1	29.4136	1.03	1.03	0	67	1	3	2	3	2	112	87	96	1	0	0	0	2	1	0	0	3		1	1	1	0	0	1	1	0	3	2	2	2	3	3	5	0	0	19	62	75	15	0
0	0	71	F	1	36.5714	2	2	0	57	1	1	1	1	1	99	79	96	0	0	0	0	1	1	0	0	1		0		1	0	0	1	1	0	1	1	1	0	1	1	4	0	0	22	48	70	15	0
0	0	70	M	1	31.4506	1.15	1.37	0	32	0	0	0	0	0	123	110	100	0	0	0	0	0	0	0	0	0		0		0	0	0	0	0	0	0	0	0	0	0	0	4	0	0	18	95	108	15	0
0	0	61	F	1	50.3049	0.74	2.82	1	37		1	1	1	1	119	95	98	0	0	0	0	3	1	1	0	1		0		1	0	0	1	1	0	1	1	1	0	1	1	4	0	0	13	75	84	15	0
0	0	46	M	1	33.046	1.1	5.16	0	52	0	3	1.5	3	1.5	113	67	100	0	0	1	0	4	1	0	0	3	0	0		1		2	3	3	0	3	3	3	2	3	1	4	0	0	16	61	74	15	0
0	0	70	M	1	25.0865	2.89	2.89	0	51	1	1	1	5	2.33333	116	89	92	0	0	0	0	0	0	0	0	1		0		1	0	0	1	1	0	1	1	1	0	1	1	4	0	0	13	86	93	15	0
0	0	52	M	1	33.215	3.42	3.43	0	28	1	1	1	1	1	151	102	100	1	0	0	0	1	0	0	0	1		0		1	0	0	1	1	0	1	1	1	0	1	1	4	0	0	17	119	123	15	0
0	0	70	M	1	28.8453	1.13	2.19	0	36	0	1	0.5	1	0.5	156	50	98	0	0	0	0	0	0	0	0	1		0		1	0	0	1	1	0	1	1	1	0	1	1	4	0	0	21	83	96	15	0
0	0	64	F	1	30.7599	2.87	2.87	0	21	1	1	1	1	1	132	60	98	1	0	0	0	1	0	0	0	1		0		1	0	0	1	1	0	1	1	1	0	1	1	4	0	0	24	65	81	15	0
0	0	53	M	1	38.2687	0.87	7.12	0	35		1	1	1	1	114	71	97	0	0	0	0	0	0	0	0	1		0		1	0	0	1	1	0	1	1	1	0	1	1	4	0	0	14	60	78	15	0
0	0	73	F	0	31.6309	0.75	2.97	0	40		0	0	0	0	132	80	98	0	0	0	0	2	0	1	0	0		0		0	0	0	0	0	0	0	0	0	0	0	0	4	0	0	12	78	90	15	0
0	0	50	F	1	27.8401	1.84	1.84	0	28	0	4	2	5	2.5	150	61	99	0	0	0	0	1	0	0	0	5		4		1	0	0	1	1	0	5	1	5	4	5	5	4	0	0				15	0
0	0	45	M	1	53.5169	0.98	10.99	0	31		1	1	1	1	98	63	90	0	0	0	0	1	1	0	0	1		0		1	0	0	1	1	0	1	1	1	0	1	1	4	0	0	15	67	73	15	0
0	0	82	F	1	27.3437	3.15	7.69	5	59	1	1	1	1	1	144	74	97	0	0	0	0	4	0	1	0	1		0		1	0	0	1	1	0	1	1	1	0	1	1	4	0	0	18	84	99	15	0
0	0	50	M	1	74.0741	2.75	2.75	0	44	1	1	1	1	1	141	71	97	0	0	0	0	1	1	0	0	1		0		1	0	0	1	1	0	1	1	1	0	1	1	4	0	0	22	80	97	15	0
0	0	65	M	1	39.6914	1.5	2.57	0	42	0	1	0.5	1	0.5	148	76	100	0	0	0	0	0	0	0	0	1		0	0	1	0	0	1	1	0	1	1	1	0	1	1	5	0	0	14	68	85	15	0
0	0	44	M	0	30.9627	1.36	2.47	0	45	1	1	1	1	1	104	61	100	0	0	0	0	0	0	0	0	1		0		1		0	1	1	0	1	1	1	0	1	1	3	0	0	17	59	71	15	0
0	0	74	F	1	20.1818	0.98	2.14	0	47		1	1	1	1	129	92	93	0	0	0	0	0	0	0	0	1		0		1	0	0	1	1	0	1	1	1	0	1	1	4	0	0	15	74	87	15	0
0	0	71	F	0	29.8111	1.59	6.88	2	74	3	3	2.5	3	2.5	138	67	99	1	0	0	0	3	1	0	1	2	0	0		1	0	1	2	2	0	2	2	2	1	2	1	5	0	0	16	42	65	15	0
0	0	48	M	0	33.0479	0.72	1.69	0	50		1	1	1	1	103	101	98	0	0	0	0	0	0	0	0	1				1	0		1	1	0	1	1	1	0	1	1	2	0	0	23	78	82	15	0
0	0	47	M	1	35.9386	0.97	2.98	0	50		1	1	1	1	100	145	96	0	0	0	0	0	0	0	0	1		0		1	0	0	1	1	0	1	1	1	0	1	1	4	0	0	24	65	73	15	0
0	0	51	F	0		1.46	1.47	0	54	0	1	0.5	1	0.5	116	81	86	0	0	0	0	0	0	0	0	1		0	0	1	0	0	1	1	0	1	1	1	0	1	1	5	0	0	16	85	89	15	0
0	0	74	F	1	27.9662	1.7	9.3	0	75	3	6	4.5	6	4.5	145	105	93	0	0	1	0	4	1	1	0	6		2	0	1	0	3	4	4	0	6	4	6	5	6	3	5	1	1	22	56	81	15	0
0	1	41	F	1	37.324	0.96	3.97	1	66		6	6	6	6	109	98	96	0	0	0	0	2	0	1	0	6		3	2	0	1	0	1	1	0	6	3	4	6	5	6	5	0	0	20	94	99	13	0
0	0	59	M	1	32.2831	1.1	1.1	0	28		1	1	1	1	114	80	98	0	0	1	0	1	0	0	0	1		0		1	0	0	1	1	0	1	1	1	0	1	1	4	0	0	19	72	82	15	0
0	0	55	M	1	23.5021	1.73	19.75	3	53	0	1	0.5	1	0.5	96	75	100	0	0	0	0	2	0	1	0	1		0		1	0	0	1	1	0	1	1	1	0	1	1	4	0	0	8	68	72	15	0
0	0	46	M	1	34.1855	1.28	1.28	0	36	0	1	0.5	1	0.5	118	109	93	0	0	0	0	0	0	0	0	1		0		1	0	0	1	1	0	1	1	1	0	1	1	4	0	0	16	92	98	15	0
0	1	80	M	1	35.208	4.95	52.07	22	58	3	7	5	7	4	99	70	91	0	1	0	0	1	0	0	0	7	3	0		4	0	0	7	4	0	4	7	7	3	7	7	5	1	1	24	49	63	14	0
0	0	45	M	1	33.3388	2.98	2.98	0	54	1	1	1	1	1	133	84	95	0	0	0	0	2	0	1	0	1		0		1	0	0	1	1	0	1	1	1	0	1	1	4	0	0	16	61	76	15	0
0	0	65	F	1	19.487	11.98	124.19	8	85	6	6	5	9	6.28571	114	105	100	0	0	0	0	2	0	1	0	4	3	0		1	0	0	4	1	0	1	4	4	3	4	4	5	0	0	27	44	62	15	0
0	0	59	F	1	18.5469	2.26	2.26	0	56	1	3	2	3	1.66667	97	47	100	0	0	0	0	9	0	1	1	3	2			1	0		3	1	0	1	3	3	2	3	3	3	1	1	7	45	71	15	0
0	0	62	M	1	33.7706	1.25	2.12	0	60	0	1	0.5	1	0.5				1	0	0	0	3	0	1	0	1		0		0	0	1	1	1	0	1	1	1	1	1	0	4	0	0				15	0
0	0	48	M	1	28.7347	3.12	4	0	22	1	1	1	1	0.75	108	61	98	0	0	1	0	1	0	0	0	1		0		1		0	1	1	0	1	1	1	0	1	1	3	0	0	10	68	85	15	0
0	0	59	F	1	24.7676	1.93	4.49	0	51	1	1	1	1	1	129	117	99	0	0	0	0	0	0	0	0	1		0		1	0	0	1	1	0	1	1	1	0	1	1	4	0	0	18	79	89	15	0
0	0	77	F	1	24.8669	1.01	2.45	1	43		1	1	1	1	154	100	96	0	0	1	0	1	0	0	0	1		0		1	0	0	1	1	0	1	1	1	0	1	1	4	0	0	14	83	101	15	0
0	0	93	M	1	23.2294	1.51	7.07	1	83	2	5	3.5	5	3.5	143	69	90	0	0	1	0	1	0	0	0	5	4	0		0	1	0	5	1	0	1	5	5	5	4	5	5	0	0	28	74	91	14	0
0	0	56	M	1	32.0717	0.63	33.74	9	79		4	4	4	4	149	54	100	1	1	0	2	7	1	0	0	4	3	0		0	0	1	4	1	0	1	4	4	4	4	3	5	0	0	28	96	110	15	0
0	0	41	M	1	38.3315	1.79	3.8	0	38	1	4	2.5	4	2.5	99	99	99	0	0	0	0	1	1	0	0	4	3	1		0	0	0	3	0	0	1	3	4	4	4	4	5	0	0	23	61	75	7	1
0	0	85	F	0	17.9687	2	2.01	0	59	1	1	1	1	1	132	73	64	1	0	0	0	1	0	0	0	1		0		1	0	0	1	1	0	1	1	1	0	1	1	4	0	0	18	103	108	15	0
0	0	61	M	0	24.2587	0.68	7.33	0	33		2	2	2	2	159	68	99	0	0	0	0	0	0	0	0	2	2	0		0		0	2	0	0	0	2	2	2	2	2	4	1	1	8	80	79	15	0
0	0	67	M	1	29.2641	1.98	5.66	1	38	3	4	3.5	4	3.5	106	104	99	0	0	0	0	0	0	0	0	4	3	0		1	0	0	4	1	0	1	4	4	3	4	4	5	0	0	13	67	77	15	1
0	0	27	M	0	23.9883	1.73	2.77	0	26	1	2	1.5	2	1.5	115	83	100	0	0	0	0	0	0	0	0	2		0		2	0	0	2	2	0	2	2	2	0	2	2	4	1	2	16	64	86	15	0
0	0	92	M	1	25.1742	4.9	17.6	6	60	2	2	2	2	1.8	123	47	99	0	1	1	0	3	1	0	0	2		0		1	0	1	2	2	0	2	2	2	1	2	1	4	0	0	15	46	65	15	0
0	0	55	M	1	26.2802	1.13	3.01	0	34	0	1	0.5	1	0.5	81	75	94	0	0	0	0	0	0	0	0	1		0		1	0	0	1	1	0	1	1	1	0	1	1	4	0	0	11	79	106	15	0
0	0	69	M	1	26.8785	0.66	8.48	2	55		4	4	4	4	122	84	96	0	0	0	0	5	1	1	0	4	3	0		1		0	4	1	0	1	4	4	3	4	4	4	0	0	13	66	77	15	0
0	0	61	F	1	41.9414	1.87	2.96	0	58	1	1	1	1	1	111	80	95	0	1	0	0	3	1	0	1	1		0		1	0	0	1	1	0	1	1	1	0	1	1	4	0	0	16	94	97	15	0
0	0	63	F	1	35.2617	1.89	2.97	0	47	1	1	1	1	1	145	68	100	0	0	0	0	0	0	0	0	1		0		1	0	0	1	1	0	1	1	1	0	1	1	4	0	0	19	68	79	15	0
0	0	49	M	1	32.6193	1.01	4.05	0	23		1	1	1	1	110	41	100	0	0	0	0	0	0	0	0	1		0		1	0	0	1	1	0	1	1	1	0	1	1	4	0	0	12	80	87	15	0
0	0	59	F	0	22.4609	2.1	4.3	0	21	1	1	1	2	1.5	167	96	100	1	0	0	0	1	0	0	0	2		0		2	0	0	2	2	0	2	2	2	0	2	2	4	1	1	26	82	115	15	0
0	0	62	F	1	25.9375	1.06	2.13	0	60		1	1	1	1	124	54	92	0	0	0	0	0	0	0	0	1		0		1	0	0	1	1	0	1	1	1	0	1	1	4	0	0	12	56	85	15	0
0	0	47	F	1	48.2223	2.02	6.04	2	53	5	5	5	5	3.66667	99	67	87	0	0	0	0	4	1	0	1	5	3	0		1	1	0	5	2	0	2	5	5	4	4	5	5	0	0	23	82	108	14	0
0	0	78	F	1	35.1562	9.08	26.03	2	119	8	13	10.5	13	7	81	81	97	1	0	0	0	1	0	0	0	12	3	1		4	3	1	11	8	0	9	11	12	8	9	11	5	1	2	18	66	75	6	1
0	0	56	M	1	30.3117	0.75	2.89	0	28		1	1	3	3	126	74	100	0	0	0	0	0	0	0	0	3		0		3	0	0	3	3	0	3	3	3	0	3	3	4	1	1	13	78	94	15	0
0	0	54	F	0	35.544	0.54	2.75	0	28		1	1	1	1	103	78	100	0	0	1	0	4	1	0	0	1				1	0		1	1	0	1	1	1	0	1	1	2	0	0	14	50	63	15	0
0	0	48	M	1	26.6965	1.96	3.08	0	32	1	1	1	1	1	136	93	99	0	0	0	0	0	0	0	0	1		0		1	0	0	1	1	0	1	1	1	0	1	1	4	0	0	16	82	95	15	0
0	0	45	M	0	31.5695	0.89	2.02	0	22		0	0	1	1	142	96	94	0	0	0	0	1	0	0	0	1		0	0	1		0	1	1	0	1	1	1	0	1	1	4	0	0	7	94	106	15	0
0	0	52	M	1	27.8828	3.29	4.25	0	47	0	1	0.5	4	1.25	119	71	100	0	0	0	0	0	0	0	0	1		0		1		0	1	1	0	1	1	1	0	1	1	3	0	0	24	69	78	15	0
0	0	26	F	0	21.2853	5.83	8.03	0	59	7	7	5.5	7	3.16667	88	97	100	0	0	0	0	1	0	0	0	4		0	3	1	0	0	1	1	0	4	4	1	3	4	4	5	0	0	16	57	66	15	0
0	0	49	M	1	31.1738	1.04	3.12	0	32		2	2	2	2	105	67	100	0	0	0	0	0	0	0	0	2		1		1	0	0	1	1	0	2	1	2	1	2	2	4	0	0	15	70	86	15	0
0	0	39	M	0	27.5911	4.12	42.58	2	53	5	5	4.5	5	3.8	101	94	97	1	1	0	2	4	0	0	0	4	2	0		1		1	4	2	0	2	4	4	3	4	3	4	0	0	18	69	77	15	0
0	0	51	F	1	28.8581	1.31	4.37	0	56	1	1	1	1	1	107	78	100	0	0	0	0	3	1	0	0	1		0		1	0	0	1	1	0	1	1	1	0	1	1	4	0	0	14	81	87	15	0
0	0	46	M	1	27.3943	2.08	4.17	0	24	2	2	1.5	2	1.5	124	81	97	0	0	0	0	0	0	0	0	1		0		1		0	1	1	0	1	1	1	0	1	1	3	0	0	19	79	91	15	0
0	0	66	M	1		2.13	2.13	0	44	2	2	2	2	2	127	60	98	0	0	0	0	3	1	0	0	2		1		1		0	1	1	0	2	1	2	1	2	2	3	0	0	16	61	77	15	0
0	0	51	M	1	22.5637	1.66	2.82	0	40	1	1	0.5	1	0.5	143	67	97	0	0	1	0	1	0	0	0	0		0		0		0	0	0	0	0	0	0	0	0	0	3	0	0	12	84	99	15	0
0	0	43	M	1	24.7721	1.94	2.82	0	31	1	1	1	1	1	99	103	96	0	0	0	0	0	0	0	0	1		0		1		0	1	1	0	1	1	1	0	1	1	3	0	0	29	71	99	15	0
0	0	84	M	1	20.8897	0.57	5.08	0	82		5	5	5	5	118	78	95	1	0	1	2	4	0	0	0	5		1		1	0	3	4	4	0	5	4	5	4	5	2	4	0	0	16	48	66	15	0
0	0	58	M	1	25.8546	3.12	3.12	0	26	1	1	1	1	0.75	155	104	100	0	0	0	0	0	0	0	0	1		0		1	0	0	1	1	0	1	1	1	0	1	1	4	0	0	13	74	84	15	0
0	0	83	F	1	24.0583	0.91	2.2	0	49		2	2	2	2	148	84	100	0	0	0	0	0	0	0	0	2		1		1	0	0	1	1	0	2	1	2	1	2	2	4	0	0	16	70	93	15	0
0	0	72	M	1	30.7265	0.92	1.93	0	45		5	5	5	5	132	77	100	0	0	0	0	5	1	0	0	5		2		3	0	0	3	3	0	5	3	5	2	5	5	4	1	1	19	57	69	6	1
0	0	49	M	1	26.7782	1.62	6.5	0	45	4	4	2.5	4	2.5	119	84	99	1	0	0	0	1	0	0	0	1		0	0	1	0	0	1	1	0	1	1	1	0	1	1	5	0	0	21	73	85	15	0
0	0	73	F	1	20.4082	2.1	9.07	0	54	2	2	2	2	1.33333	112	87	96	0	0	0	0	0	0	0	0	2		1		1	0	0	1	1	0	2	1	2	1	2	2	4	0	0	24	64	74	15	0
0	0	56	M	1	25.1903	2.74	7.1	0	36	1	1	1	1	1	86	72	97	0	0	0	0	0	0	0	0	1		0		1	0	0	1	1	0	1	1	1	0	1	1	4	0	0	20	56	65	15	0
0	0	58	F	1	28.3455	0.91	1.99	0	48		1	1	1	1	103	86	99	0	0	0	0	0	0	0	0	1		0		1	0	0	1	1	0	1	1	1	0	1	1	4	0	0	21	60	67	15	0
0	0	75	M	1	31.326	1.82	20.14	7	81	4	7	5.5	7	5.5	93	91	100	0	0	0	0	4	1	1	0	7	2	2		1	2	0	5	3	0	5	5	7	6	5	7	5	0	0	18	78	88	10	0
0	0	42	M	1	27.5927	1.01	1.35	0	35		2	2	2	2	116	96	99	0	0	0	0	0	0	0	0	2		1		1	0	0	1	1	0	2	1	2	1	2	2	4	0	0	15	74	83	15	0
0	0	70	F	1	28.3437	1.43	3.58	0	37	1	1	1	1	1	106	79	100	0	0	0	0	3	1	0	0	1		0		1	0		1	1	0	1	1	1	0	1	1	3	0	0	19	83	88	15	0
0	0	59	F	1	37.9297	2	4.43	0	32	1	2	1.5	2	1.5	140	72	91	1	0	0	0	1	0	0	0	2	2	0		0	0	0	2	0	0	0	2	2	2	2	2	5	0	0	23	75	103	15	0
0	0	58	M	0	35.6622	0.71	2.55	0	29		5	5	5	5	112	93	98	0	0	0	0	0	0	0	0	5	3	0		1	0	1	5	2	0	2	5	5	4	5	4	5	1	1	8	84	80	8	1
0	0	62	M	1	21.2169	0.97	4.12	0	40		1	1	1	1	138	71	100	0	0	0	0	0	0	0	0	1		0		1	0	0	1	1	0	1	1	1	0	1	1	4	0	0	15	114	141	15	0
0	0	52	F	1	18.3287	19.47	34.04	0	34	1	1	1	1	1	90	99	94	0	1	1	0	4	0	1	0	1		0		1	0	0	1	1	0	1	1	1	0	1	1	4	0	0	17	66	72	15	0
0	0	61	F	1	24.169	1.17	3.25	0	50	1	2	1.5	2	1.5	111	92	98	0	0	0	0	3	0	1	1	2	1	0		1	0	0	2	1	0	1	2	2	1	2	2	5	0	0	19	60	69	15	0
0	0	64	M	1	34.2857	3.05	8.21	0	35	1	2	1.5	2	1	147	75	98	0	0	0	0	0	0	0	0	2		0		1	0	1	2	2	0	2	2	2	1	2	1	4	0	0	17	68	110	15	0
0	0	61	M	1	27.4412	0.79	6.32	4	44		1	1	1	1	128	79	99	0	0	0	2	2	0	0	0	1		0		1	0	0	1	1	0	1	1	1	0	1	1	4	0	0	31	52	61	15	0
0	0	72	M	1	29.1274	1.93	1.93	0	44	1	1	1	1	1	129	61	100	0	0	0	0	1	1	0	0	1		0		1	0	0	1	1	0	1	1	1	0	1	1	4	0	0	11	76	104	15	0
0	0	53	M	1	37.9498	1.99	5.05	0	38	0	4	2	4	2	78	55	100	0	0	0	0	0	0	0	0	4		0		3	0	1	4	4	0	4	4	4	1	4	3	4	1	1	12	55	67	15	0
0	0	61	M	1	36.1594	0.92	1.3	0	55		1	1	1	1	112	42	95	0	0	0	0	1	1	0	0	1		0		1	0	0	1	1	0	1	1	1	0	1	1	4	0	0	15	60	67	15	0
0	0	42	F	1	27.4648	3.55	5.27	0	35	2	2	2	2	2	94	85	96	0	0	0	0	0	0	0	0	2		1		1	0	0	1	1	0	2	1	2	1	2	2	4	0	0	18	83	99	15	0
0	0	55	M	1	24.3025	1.47	1.47	0	42	0	1	0.5	1	0.5	108	81	93	0	0	0	0	0	0	0	0	1		0	0	1	0	0	1	1	0	1	1	1	0	1	1	5	0	0	12	61	66	15	0
0	0	55	M	0	27.1809	1.14	2.95	0	29	0	1	0.5	1	0.5	141	97	100	0	0	0	0	0	0	0	0	1		0	0	1	0	0	1	1	0	1	1	1	0	1	1	5	0	0	9	102	110	15	0
0	0	50	F	1	32.7273	1.81	4.87	0	42	1	1	1	1	1	143	105	99	0	0	0	0	0	0	0	0	1		0		1	0	0	1	1	0	1	1	1	0	1	1	4	0	0	22	79	89	15	0
0	0	64	F	0	19.3479	9.25	12.17	0	80	4	6	5	6	3.85714	143	84	98	0	0	0	0	1	0	0	0	6	3	0	2	1	0	0	4	1	1	3	6	4	5	6	6	6	0	0	15	80	90	15	0
[truncated: 8,005 more rows]
[truncated: 16 more columns]
